# Supplementary material for: The methodological and reporting characteristics of Campbell reviews: A systematic review
Source: Campbell Syst Rev. 2021 Feb 7;17(1):e1134. doi: 10.1002/cl2.1134 (PMC8356304; doi:10.1002/cl2.1134)
Supplement: Supplementary file 1 — Supporting information [file CL2-17-e1134-s001.xlsx]

## Sheet: Sheet1
Number	Title	Coordinating group(s)							authors' information							Files				Do the authors refer to this an original systematic review or an update of a previous systematic review? Note: Identify the original version if updated, and check whether the original one was included in the sample pre-2014 Oct.	What is the source of funding of the SR? Please choose ONE only								Ragister platform	Which reporting guideline (if any) did the authors report using to guide the reporting of the review?		Did the authors report working from a protocol or a priori established methods? There is no need to do an internet search for a protocol to answer this question		Eligibility criteria
		Coordinating group(s)	Crime and Justice	Education	International Development	Social Welfare	Nutrition	Number of group	Published date	Publisheddate2	Authors	Number of authors	Nation	Unit	Number of country	Title	Protocol	Review	Plain Language Summary					Title	Abstract		Rationale	Objective						Which factors were applied in the eligibility criteria of the included studies? (select all that apply).							If study designs were used for eligible criteria, which study designs were eligible for inclusion in the review? Check each if the authors stated in the Methods section that a particular design was eligible for inclusion, or if studies with a particular design were clearly included in the review (as identified in the Results section) [Check all that apply]
																					1. Non-profit sponsor (e.g. government, university/hospital/research institute, charitable foundation) 2. For-profit sponsor (e.g. pharmaceutical company) 3. Mixed (both for-profit and non-profit sponsors) 4. Unclear (do not know if the sponsor is for-profit or non-profit); please specify funder 5. Authors specified there was no funding for the SR 6. Not reported	Did the authors report the role of the funders?		Identify the report as a SR, MA, or both.	STRUCTURED SUMMARY		Rationale for the review	objective		1.PRISMA 2.QUOROM 3.MOOSE (Meta-analysis Of Observational Studies in Epidemiology). 4.MECIR (Methodological Expectation of Cochrane Intervention Reviews). 5.MECCIR (Methodological Expectations of Campbell Collaboration Intervention Reviews). 6.CAMARADES (Collaborative Approach to Meta-Analysis and Review of Animal Data from Experimental Studies). 7.Other (specify). 8.None	Other (specify)	1. Yes, the authors: cite the bibliographic reference for the published protocol in the main text; or cite a website where the protocol can be accessed 2. Yes, authors state that they worked from a protocol but do not report the location of the protocol, or only report that it is available on request 3. No. 4.uncleear	content for judegment:							Other (please specify)	RCTs	Quasi-randomized controlled trials	Other controlled experimental studies [i.e. non-randomized controlled trials (e.g. where allocation occurs in the course of usual treatment decisions or based on participants' choice), controlled before-and-after studies, interrupted time series studies]	Observational - cohort studies	Observational - case-control studies	Observational - cross-sectional studies	Observational - case studies or case series	Prognostic or predictive accuracy studies (only tick if reviewers explicitly use these terms)	Reviews/systematic reviews/meta-analyses
																						Yes/No	Note-Paste the funder and role if Yes											Population	Intervention	Comparison	Outcome	Setting	Studydesign (eligible, ineligible,no)
1	Valdebenito S, Eisner M, Farrington DP, Ttofi M, Sutherland School-based interventions for reducing disciplinary school exclusion: a systematic review. Campbell Systematic Reviews 2018:1. DOI: 10.4073/csr.2018.1	Crime and Justice, Education	Y	Y	0	0	0	2	2018-01-09	afterMECCIR	Valdebenito, Sara Eisner, Manuel Farrington, David P. Ttofi, Maria M. Sutherland, Alex	5	UK	Institute of Criminology University of Cambridge Sidgwick Avenue, Cambridge	1: UK	YES	YES	YES	YES	Update of a previous systematic review	1	Yes	The Nuffield Foundation is an endowed charitable trust that aims to improve social well-being in the widest sense. It funds research and innovation in education and social policy and also works to build capacity in education, science and social science research. The Nuffield Foundation has funded this project, but the views expressed are those of the authors and not necessarily those of the Found…	SR	Yes	background,objjectives,search methods,selection criteria,data collection and analysis,results, conclusion	Yes	Yes	Campbell	8		1	The title of the present review was registered in The Campbell Collaboration Library of Systematic Reviews on January 2015. The final version of the review protocol was approved in November 2015. The title registration and the respective protocol are available at: https://www.campbellcollaboration.org/library/reducing-school-exclusion-school-based-interventions.html	Yes	Yes	Yes	Yes	No	eligible		Yes	Yes	No	No	No	No	No	No	No
2	Doocy S, Tappis H. Cash-based approaches in humanitarian emergencies: a systematic review. Campbell Systematic Reviews 2017:17 DOI: 10.4073/csr.2017.17	International Development	0	0	Y	0	0	1	2017-12-21	afterMECCIR	Shannon Doocy, Hannah Tappis	2	USA	Johns Hopkins School of Public Health 615 N. Wolfe Street, Suite E8132 Baltimore, Maryland 21205	1: USA	YES	YES	YES	YES	Original systematic review	1	No	United Kingdom’s Department for International Development (DFID)	SR	Yes	background,objjectives,review methods,review findings, conclusion	Yes	Yes	Campbell	8		1	The title for this systematic review was registered on 2 May 2014. The systematic review protocol was published on 2 January 2015. Both the title registration and protocol are available in the Campbell Library at https://campbellcollaboration.org/library/effectiveness-cash-based-approaches-in-emergencies.html	Yes	Yes	Yes	Yes	Yes	eligible		Yes	Yes	Yes	No	No	No	No	No	No
3	Chinen M, de Hoop T, Alcázar L, Balarin M, Sennett J. Vocational and business training to improve women’s labour market outcomes in low- and middle-income countries: a systematic review. Campbell Systematic Reviews 2017:16 DOI: 10.4073/csr.2017.16.	International Development	0	0	Y	0	0	1	2017-12-21	afterMECCIR	Marjorie Chinen, Thomas de Hoop, Lorena Alcázar, María Balarin, Josh Sennett	5	USA	American Institutes for Research	2: USA, Peru	YES	YES	YES	YES	Original systematic review	1	No	3ie, Department of Foreign Affairs and Trade (DFAT) Canada, and UN Women	SR	Yes	background,objjectives,search methods,selection criteria,data collection and analysis,results, conclusion	Yes	Yes	Campbell	8		2	The review deviates from the proposed protocol in three important ways	Yes	Yes	No	Yes	Yes	eligible		Yes	Yes	No	No	No	No	No	No	No
4	Marx R, Tanner-Smith EE, Davison CM, Ufholz L-A, Freeman J, Shankar R, Newton L, Brown RS, Parpia AS, Cozma I, Hendrikx S. Later school start times for supporting the education, health, and well-being of high school students. Campbell Systematic Reviews 2017:15. DOI: 10.4073/csr.2017.15.	Education	0	Y	0	0	0	1	2017-12-19	afterMECCIR	Robert Marx, Emily E Tanner-Smith, Colleen M Davison, Lee-Anne Ufholz, John Freeman, Ravi Shankar, Lisa Newton, Robert S Brown, Alyssa S Parpia, Ioana Cozma, Shawn Hendrikx	11	USA	Department of Human and Organizational Development, Peabody College of Education and Human Development, Vanderbilt University, Nashville	1: USA	NO	YES	YES	YES	Original systematic review	1	No	Toronto District School Board, Canada provided in-kind time for LN and RB. Department of Public Health Sciences, Canada provided in-kind office support for CMD, IC and AP. Canadian Institutes of Health Research and the Population Health Intervention Research Network., Canadaprovided Salary support for CMD. Campbell Collaboration, Education Coordinating Group Systematic Review Grant, Australia Rev…	SR	Yes	background,objjectives,search methods,selection criteria,data collection and analysis,results, conclusion	Yes	Yes	Campbell + Cochrane	8		1	This review is co-registered within both the Cochrane and Campbell Collaborations. A version of this review can also be found in the Cochrane Library.	Yes	Yes	No	Yes	No	eligible		Yes	No	Yes	No	No	No	No	No	No
5	Ton, Giel; Desiere, Sam; Vellema, Wytse; Weituschat, Sophia; D’Haese, Marijke (2016) The effectiveness of contract farming for raising income of smallholder farmers in low- and middle-income countries: a systematic review Campbell Systematic Reviews 2017:13 DOI: 10.4073/csr.2017.13	International Development	0	0	Y	0	0	1	2017-12-12	afterMECCIR	Giel Ton, Sam Desiere, Wytse Vellema, Sophia Weituschat, Marijke D'Haese	5	UK	Institute of Development Studies & Wageningen University & Research Library Road, Falmer, Brighton BN1 9RE	3: UK,Belgium,the Netherlands	NO	NO	YES	YES	Original systematic review	1	No	International Initiave on Impact Evaluation (3ie), Ghent University, Wageningen University & Research and Institute of Development Studies	SR	Yes	background,objjectives,search methods,selection criteria,data collection and analysis,results, conclusion	Yes	Yes	Campbell	8		1	Giel Ton, Wytse Vellema, Sophia Weituschat and Marijke D’Haese contributed to the writing of the protocol	Yes	Yes	Yes	Yes	Yes	eligible		Yes	Yes	No	No	No	No	No	No	No
6	Kluve J, Puerto S, Robalino D, Romero J M, Rother F, Stöterau J, Weidenkaff F, Witte M. Interventions to improve the labour market outcomes of youth: a systematic review of training, entrepreneurship promotion, employment services, and subsidized employment interventions Campbell Systematic Reviews 2017:12 DOI: 10.4073/csr.2017.12	Education, International Development, Social Welfare	0	Y	Y	Y	0	3	2017-12-04	afterMECCIR	Jochen Kluve, Susana Puerto, David Robalino, Jose Manuel Romero, Friederike Rother, Jonathan Stöterau, Felix Weidenkaff, Marc Witte	8	Germany	Humboldt University Berlin and RWI	4: Germany, Switzerland,USA,United Kingdom	YES	YES	YES	YES	Original systematic review	1	No	• International Initiative for Impact Evaluation (3ie): Systematic Review Call 5 through funding from the Canadian International Development Agency (CIDA) • The Youth Employment Network • The International Labour Organization • The World Bank • Leibniz Association	SR	Yes	background,objjectives,search methods,selection criteria,data collection and analysis,results, conclusion	Yes	Yes	Campbell	8		1	The title registration for this systematic review was published in The Campbell Collaboration Library of Systematic Reviews on 1 November 2013. The protocol of this review (Kluve et al., 2014) was published on 3 November 2014.11	Yes	Yes	No	Yes	Yes	eligible	publication date	Yes	Yes	No	No	No	No	No	No	No
7	de Vibe M, Bjørndal A, Fattah S, Dyrdal GM, Halland E, Tanner-Smith EE. Mindfulness-based stress reduction (MBSR) for improving health, quality of life and social functioning in adults: a systematic review and meta-analysis. Campbell Systematic Reviews 2017:11 DOI: 10.4073/csr.2017.11	Social Welfare	0	0	0	Y	0	1	2017-11-01	afterMECCIR	Michael de Vibe, Arild Bjørndal, Sabina Fattah, Gunvor M Dyrdal, Even Halland, Emily E Tanner-Smith	6	Norway	Norwegian Public Health Institute	2: Norway, USA	YES	YES	YES	YES	Update of a previous systematic review	1	No	The Norwegian Institute of Public Health and The Centre for Child and Adolescent Mental Health, Eastern and Southern Norway	SRMA	Yes	background,objjectives,search methods,selection criteria,data collection and analysis,results, conclusion	Yes	Yes	Campbell + Cochrane	8		1	This review is co-registered within both the Cochrane and Campbell Collaborations. A version of this review can also be found in the Cochrane Library	Yes	Yes	No	Yes	Yes	eligible		Yes	No	No	No	No	No	No	No	No
8	Baron A, Evangelou M, Malmberg L.E., Melendez-Torres, G.J. The Tools of the Mind curriculum for improving self-regulation in early childhood. Campbell Systematic Reviews 2017. DOI: 10.4073/csr.2017.10	Education	0	Y	0	0	0	1	2017-10-16	afterMECCIR	Alex Baron, Maria Evangelou, Lars-Erik Malmberg, G.J. Melendez-Torres	4	UK	Department of Education/ Social Sciences Division University of Oxford 15 Norham Gardens Oxford, Oxfordshire OX2 6PY	1: UK	YES	YES	YES	YES	Original systematic review	1	No	United Kingdom’s Economic and Social Research Council	SR	Yes	background,objjectives,search methods,selection criteria,data collection and analysis,results, conclusion	Yes	Yes	Campbell	8		1	Despite those three limitations, it is important to note that there were no deviations from the review protocol	Yes	Yes	No	Yes	Yes	eligible		Yes	No	Yes	No	No	No	No	No	No
9	Krowka S. K., Hadd A. R., Marx R. A., “No Excuses” charter schools for increasing math and literacy achievement in primary and secondary education: a systematic review. Campbell Systematic Reviews 2017. DOI: 10.4073/csr.2017.9	Education	0	Y	0	0	0	1	2017-08-28	afterMECCIR	Sarah Krowka, Alexandria Hadd, Robert Marx	3	Norway	The Campbell Collaboration P.O. Box 4404 Nydalen 0403 Oslo	1: USA	YES	YES	YES	YES	Original systematic review	1	No	Campbell Collaboration Education Coordinating Group	Not reported	Yes	background,objjectives,search methods,selection criteria,data collection and analysis,results, conclusion	Yes	Yes	Campbell	8		3		Yes	Yes	Yes	Yes	Yes	eligible		Yes	No	No	No	No	No	No	No	No
10	Schmucker, M, Lösel, F. Sexual offender treatment for reducing recidivism among convicted sex offenders: a systematic review and meta-analysis. Campbell Systematic Reviews 2017:8 DOI: 10.4073/csr.2017.8	Crime and Justice	Y	0	0	0	0	1	2017-07-31	afterMECCIR	Martin Schmucker, Friedrich Loesel	2	Germany	Friedrich-Alexander-Universität Erlangen-Nürnberg Chair of Psychological Assessement Nägelsbachstr. 49c D-91052 Erlangen	2: UK,Germany	NO	YES	YES	YES	Original systematic review	5	Yes	No external funding	SRMA	Yes	background,objjectives,search methods,selection criteria,data collection and analysis,results, conclusion	Yes	Yes	Campbell	8		1	The methodology of this review is based on the published protocol (Lösel & Schmucker, 2009)	Yes	Yes	No	Yes	Yes	eligible		Yes	Yes	No	No	No	No	No	No	No
11	De Buck E, Van Remoortel H, Hannes K, Govender T, Naidoo S, Avau B, Vande veegaete A, Musekiwa A, Vittoria L, Cargo M, Mosler H-J, Vandekerckhove P, Young T. Approaches to promote handwashing and sanitation behaviour change in low- and middle-income countries: a mixed method systematic review. Campbell Systematic Reviews 2017:7 DOI: 10.4073/csr.2017.7	International Development	0	0	Y	0	0	1	2017-05-19	afterMECCIR	Emmy De Buck, Hans Van Remoortel, Karin Hannes, Thashlin Govender, Selvan Naidoo, Bert Avau, Axel Vande veegaete, Alfred Musekiwa, Vittoria Lutje, Margaret Cargo, Hans-Joachim Mosler, Philippe Vandekerckhove, Taryn Young	13	Belgium	Centre for Evidence-Based Practice Belgian Red Cross Motstraat 40 B-2800 Mechelen	5: Belgium, South Africa, Scotland, Australia, Switzerland	YES	YES	YES	YES	Original systematic review	1	No	Water Supply and Sanitation Collaborative Council (WSSCC) ; the International Initatiative for Impact Evaluation (3ie); Belgian Red Cross and the Effective Health Care Research Consortium (this Consortium is funded by UK aid from the UK Government for the benefit of developing countries (Grant: 5242))	SR	Yes	background,objjectives,search methods,selection criteria,data collection and analysis,results, conclusion	Yes	Yes	Campbell	8		1	The protocol for this review was published in the Campbell Library on 2 May 2016 (De Buck et al. 2016). For reasons of completeness, the majority of the information in the protocol is included in the Methods section below. Deviations from the initial protocol are described in paragraph 3.5.	Yes	Yes	Yes	Yes	No	eligible		Yes	Yes	No	Yes	Yes	No	No	No	No
12	Smedslund G, Wollcheid S, Fang L, Nilsen W, Steiro A, Larun L. Effects of early, computerized brief interventions on risky alcohol use and risky cannabis use among young people. Campbell Systematic Reviews 2017:6 DOI: 10.4073/csr.2017.6	Social Welfare	0	0	0	Y	0	1	2017-04-07	afterMECCIR	Geir Smedslund, Sabine Wollscheid, Lin Fang, Wendy Nilsen, Asbjørn Steiro, Lillebeth Larun	6	Norway	Norwegian Institute of Public Health Postboks 4404 Nydalen 0403 Oslo	2: Norway, Canada	YES	YES	YES	YES	Original systematic review	1	No	Knowledge Centre for the Health Services, Norwegian Institute of Public Health, Norway	Not reported	Yes	background,objjectives,search methods,selection criteria,data collection and analysis,results, conclusion	Yes	Yes	Campbell	8		1	The title for this systematic review was approved by the Campbell Collaboration in December 2012. The review protocol was approved on January 2, 2014. Title registration and protocol are available at: http://www.campbellcollaboration.org/library	Yes	Yes	No	Yes	Yes	eligible		Yes	Yes	No	No	No	No	No	No	No
13	Maynard BR, Solis MR, Miller VL, Brendel KE. Mindfulness-based interventions for improving cognition, academic achievement, behavior, and socioemotional functioning of primary and secondary school students. Campbell Systematic Reviews 2017:5 DOI: 10.4073/csr2017.5	Education, Social Welfare	0	Y	0	Y	0	2	2017-03-10	afterMECCIR	Brandy R Maynard, Michael Solis, Veronica Miller, Kristen E. Brendel	4	USA	Brandy R. Maynard School of Social Work Tegeler Hall, 3550 Lindell Blvd Saint Louis University St. Louis, MO 63103	1: USA	YES	YES	YES	YES	Original systematic review	1	No	The Campbell Collaboration Education Coordinating Group	Not reported	Yes	background,objjectives,search methods,selection criteria,data collection and analysis,results, conclusion	Yes	Yes	Campbell	8		1	The study protocol that guided this review (Maynard et al., 2013) can be accessed at https://campbellcollaboration.org/library/mindfulness-based-interventions-primary-and-secondary-school-students.html.	Yes	Yes	No	Yes	Yes	eligible		Yes	No	No	No	No	No	No	No	No
14	Rohwer A, Motaze NV, Rehfuess E, Young T. E-learning of evidence-based health care (EBHC) in healthcare professionals: a systematic review. Campbell Systematic Reviews 2017:4 DOI: 10.4073/csr.2017.4	Education	0	Y	0	0	0	1	2017-03-02	afterMECCIR	Anke Rohwer, Nkengafac Villyen Motaze, Eva Rehfuess, Taryn Young	4	South Africa	Centre for Evidence-based Health Care Faculty of Medicine and Health Sciences, Stellenbosch University	2: South Africa, Germany，	YES	YES	YES	YES	Original systematic review	1	Yes	Effective Health Care Research Consortium: AR, VNM and TY are supported in part by the Effective Health Care Research Consortium (evidence4health.org), which is funded by UKaid from the UK government for the benefit of developing countries (Grant: 5242). The views expressed do not necessarily reflect UK government policy	SR	Yes	background,objjectives,search methods,selection criteria,data collection and analysis,results, conclusion	Yes	Yes	Campbell	8		1	The protocol for this systematic review has been published in the Campbell Library (Rohwer, Rehfuess, & Young, 2014).	Yes	Yes	Yes	Yes	Yes	eligible		Yes	No	Yes	No	No	No	No	No	No
15	Oya C, Schaefer F, Skalidou D, McCosker C, Langer L. (2017). Effects of certification schemes for agricultural production on socio-economic outcomes in low- and middle-income countries: a systematic review Campbell Systematic Reviews 2017:3 DOI: 10.4073/csr.2017.3	International Development	0	0	Y	0	0	1	2017-03-01	afterMECCIR	Carlos Oya, Florian Schaefer, Dafni Skalidou, Catherine McCosker, Laurenz Langer	5	UK	Oya, Carlos Development Studies Dept. SOAS, University of London Thornhaugh Street, Russell Square London WC1 0XG	2: UK, South Africa	YES	YES	YES	YES	Original systematic review	1	No	3ie International Initiative for Impact Evaluation as part of systematic review grant 6.	SR	Yes	background,objjectives,search methods,selection criteria,data collection and analysis,results, conclusion	Yes	Yes	Campbell	8		1	This chapter on methods is based on the protocol developed for the review and published in July 2015 (Oya et al, 2015).	Yes	Yes	No	Yes	Yes	eligible		Yes	No	Yes	Yes	No	No	No	No	No
16	Bøg M, Filges T, Brännström L, Jørgensen AMK, Fredriksson MK. 12-step programs for reducing illicit drug use: a systematic review. Campbell Systematic Reviews 2017:2. DOI: 10.4073/csr.2017.2	Social Welfare	0	0	0	Y	0	1	2017-02-15	afterMECCIR	Martin Bøg, Trine Filges, Lars Brännström, Anne-Marie Klint Jørgensen, Maja Karrman Fredriksson	5	Denmark	SFI Campbell/ Danish National Centre for Social Research Herluf Trollesgade 11 DK-1052 Copenhagen K	2: Denmark, Sweden	YES	YES	YES	YES	Original systematic review	1	No	SFI Campbell / Danish Social Research Institute	Not reported	Yes	background,objjectives,search methods,selection criteria,data collection and analysis,results, conclusion	Yes	Yes	Campbell	8		1	The title for this systematic review was approved by The Campbell Collaboration on 16 October 2010. The review protocol was approved on 2 September 2013. The title registration and protocol are available at: https://www.campbellcollaboration.org/library/12-step-programmes-illicit-drug-abuse-reduction.html	Yes	Yes	Yes	Yes	Yes	eligible		Yes	Yes	Yes	No	No	No	No	No	No
17	Manning M, Garvis S, Fleming C, Wong T. W. G. The relationship between teacher qualification and the quality of the early childhood care and learning environment. Campbell Systematic Reviews 2017:1 DOI: 10.4073/csr.2017.1	International Development	0	0	Y	0	0	1	2016-12-07	afterMECCIR	Roy Carr-Hill, Caine Rolleston, Rebecca Schendel	3	UK	Caine Rolleston UCL Institute of Education, London	1: UK	YES	YES	YES	YES	Original systematic review	1	No	UK Department for International Development	Not reported	Yes	background,objjectives,search methods,selection criteria,data collection and analysis,results, conclusion	Yes	Yes	Campbell	8		1	This review followed an explicit protocol (Carr-Hill et al., 2014), which in turn followed methodological guidance provided by the Campbell Collaboration and the EPPI-Centre at the UCL Institute of Education (Becker et al., undated; Gough et al., 2012; Hammerstrom, 2009; Shadish & Myers, 2004).	Yes	Yes	No	Yes	Yes	eligible		Yes	Yes	Yes	No	No	No	No	No	No
18	Molina E, Carella L, Pacheco A, Cruces, G, Gasparini L. Community monitoring interventions to curb corruption and increase access and quality of service delivery in low- and middle-income countries. Campbell Systematic Reviews 2016:8 DOI: 10.4073/ csr.2016.8	International Development	0	0	Y	0	0	1	2016-11-15	afterMECCIR	Ezequiel Molina, Laura Carella, Ana Pacheco, Guillermo Cruces, Leonardo Gasparini	5	USA	World Bank and CEDLAS 1818 H Street, NW Washington, DC 20433	2: USA, Argentina	YES	YES	YES	YES	Original systematic review	1	No	3ie Systematic Review Grant supported the researchers’ salaries.	SR	Yes	background,objjectives,search stragety,study selection criteria,data collection and analysis,results, implications for policy and programme, implications for research	Yes	Yes	Campbell	8		2	As we anticipated in the protocol, we face different ways to measure the outcomes of interest.	Yes	Yes	Yes	Yes	Yes	eligible		Yes	Yes	Yes	No	No	No	No	No	No
19	Molina E, Carella L, Pacheco A, Cruces, G, Gasparini L. Community monitoring interventions to curb corruption and increase access and quality of service delivery in low- and middle-income countries. Campbell Systematic Reviews 2016:8 DOI: 10.4073/ csr.2016.8	International Development	0	0	Y	0	0	1	2016-09-27	afterMECCIR	Vivian Andrea Welch, Shally Awasthi, Chisa Cumberbatch, Robert Fletcher, Jessie McGowan, Katelyn Merritt, Shari Krishnaratne, Salim Sohani, Peter Tugwell, George A. Wells	10	Canada	Director, Methods Centre, Bruyere Research Institute; Assistant Professor, School of Epidemiology, Public Health and Preventive Medicine, University of Ottawa 304b - 85 Primrose Avenue, Ottawa, Ontario K1R 6M1 Phone 613-562-6262 ext 2904 University of Ottawa	1: Canada	YES	YES	YES	YES	Update of a previous systematic review	1	No	Canadian Institutes of Health Research Knowledge Synthesis grant, World Health Organization	SRMA	Yes	background,objjectives,search methods,selection criteria,data collection and analysis,results, conclusion	Yes	Yes	Campbell	8		1	This review is based on a published Campbell review protocol (Welch 2013).	Yes	Yes	Yes	Yes	No	eligible		Yes	Yes	Yes	No	No	No	No	No	No
20	Graham CW, West MD, Bourdon JL, Inge KJ. Employment Interventions for Return to Work in Working Aged Adults Following Traumatic Brain Injury (TBI): A Systematic Review. Campbell Systematic Reviews 2016:6. DOI: 10.4073/csr.2016.6	Education	0	Y	0	0	0	1	2016-09-01	afterMECCIR	Carolyn Graham, Michael West, Jessica Bourdon, Katherine J. Inge	4	USA	Department of Physical Medicine & Rehabilitation Virginia Commonwealth University PO Box 843038 Richmond, VA 23237	1: USA	YES	YES	YES	YES	Original systematic review	1	Yes	This study was supported by the Center on Knowledge Translation for Employment Research through grant 90DP0009 (formerly ED #H133A100026) to SEDL, an affiliate of American Institutes for Research, from the National Institute on Disability, Independent Living, and Rehabilitation Research (NIDILRR) in the U.S. Department of Health and Human Services (HHS), Administration for Community Living. Howev…	SR	Yes	background,objjectives,search methods,selection criteria,data collection and analysis,results, conclusion	Yes	Yes	Campbell	8		1	The methods for this systematic review are based on the protocol published by the Campbell Collaboration Library of Systematic Reviews (Graham & West, 2014). The protocol can be accessed at http://www.campbellcollaboration.org/lib/project/241/	Yes	Yes	No	Yes	Yes	eligible		Yes	Yes	Yes	No	Yes	No	No	Yes	No
21	Coren E, Hossain R, Pardo Pardo J, Bakker B. Interventions for promoting reintegration and reducing harmful behaviour and lifestyles in streetconnected children and young people. Campbell Systematic Reviews 2016:5 DOI: 10.4073/csr.2016.5	International Development	0	0	Y	0	0	1	2016-07-01	afterMECCIR	Esther Coren, Rosa Hossain, Jordi Pardo Pardo, Mirella Veras, Kabita Chakraborty, Holly Harris, Anne J. Martin	7	UK	Research Centre for Children, Families and Communities Canterbury Christ Church University North Holmes Road Canterbury Kent CT1 1QU	1: UK	NO	YES	YES	YES	yes-updated the 2013 one	1	Yes	Research discussed in this publication has been funded by the International Initiative for Impact Evaluation, Inc (3ie) through the Global Development Network (GDN). The views expressed in this article are not necessarily those of 3ie or its members, or of GDN	SR	Yes	background,objjectives,search methods,selection criteria,data collection and analysis,results, conclusion	Yes	Yes	Campbell + Cochrane	8		2	Esther Coren (EC), Rosa Hossain (RH), and Manuela Thomae (MT) drafted the protocol with input from other authors and from the advisory group.	Yes	Yes	No	Yes	Yes	eligible		Yes	Yes	No	No	No	No	No	No	No
22	Spier ET, Britto PR, Pigott T, Roehlkapartain E, McCarthy M, Kidron Y, Song M, Scales P, Wagner D, Lane J, Glover J. Parental, Community, and Familial Support Interventions to Improve Children’s Literacy in Developing Countries: A Systematic Review: A Systematic Review. Campbell Systematic Reviews 2016:4 DOI: 10.4073/csr.2016.4	Education, International Development	0	Y	Y	0	0	2	2016-03-23	afterMECCIR	Elizabeth Spier, Pia Britto, Terri Pigott, Eugene Roehlkapartain, Michael McCarthy, Yael Kidron, Mengli Song, Peter Scales, Dan Wagner, Julia Lane, Janis Glover	11	USA	American Institutes for Research 2800 Campus Drive San Mateo, CA 94403	1: USA	YES	YES	YES	YES	original systematic review	1	No	This review was conducted under the auspices of 3ie and is funded by a grant provided by USAID. American Institutes for Research is also providing financial support to facilitate the completion of this work.	SR	Yes	background,objjectives,search methods,selection criteria,data collection and analysis,results, conclusion	Yes	Yes	Campbell	8		2	The title for this systematic review was registered on September 2, 2013. The systematic review protocol was approved on September 1, 2014. Both the title registration and the protocol are available in the Campbell Library at: www.campbellcollaboration.org/lib/	Yes	Yes	No	Yes	Yes	eligible		Yes	Yes	No	No	No	No	No	No	No
23	Wilson, D. B., Gill, C., Olaghere, A., & McClure, D. Juvenile Curfew Effects on Criminal Behavior and Victimization: A Systematic Review. Campbell Systematic Reviews 2016:3 DOI: 10.4073/csr.2016.3	Crime and Justice	Y	0	0	0	0	1	2016-03-23	afterMECCIR	David Wilson, Charlotte Gill, Ajima Olaghere, Dave McClure	4	USA	Associate Professor & Associate Chair Department of Administration of Justice George Mason University 10900 University Boulevard, MS 4F4 Manassas, VA 20110-2203	1: USA	YES	YES	YES	YES	Original systematic review	5	Yes	None	Not reported	Yes	background,objjectives,search methods,selection criteria,data collection and analysis,results, conclusion	Yes	Yes	Campbell	8		1	A few changes from the methods detailed in the protocol were necessary given the complexities of this review. However, these changes were consistent with the objectives of the review.	Yes	Yes	Yes	Yes	No	eligible		Yes	Yes	Yes	No	No	No	No	No	No
24	Rivas C, Ramsay J, Sadowski L, Davidson LL, Dunne D, Eldridge S, Hegarty K, Taft A, Feder G. Advocacy Interventions to Reduce or Eliminate Violence and Promote the Physical and Psychosocial Well-Being of Women who Experience Intimate Partner Abuse: A Systematic Review. Campbell Systematic Reviews 2016:2 DOI: 10.4073/csr.2016.2	Social Welfare	0	0	0	Y	0	1	2016-01-04	afterMECCIR	Carol Rivas, Jean Ramsay, Laura Sadowski, Leslie Davidson, Danielle Dunne, Sandra Eldridge, Kelsey Hegarty, Angela Taft, Gene Feder	9	UK	Faculty of Health Sciences, University of Southampton, Southampton, UK	3; UK, USA,Australia	YES	YES	YES	YES	Update of a previous systematic review	1	Yes	Socialforsknings Institut (SFI) Nordic Campbell Centre, Denmark (Original review only, not the 2013 update) - funding support to enable co- registration of the review within the Campbell Collaboration (DOI:10.4073/csr.2009.5) National Institute of Health Research, UK Carol Rivas's contribution was partly funded by the NIHR applied research programme funding stream. The views and opinions do not n…	Not reported	Yes	BACKGROUND， OBJECTIVES ，SEARCH METHODS ，SELECTION CRITERIA， DATA COLLECTION AND ANALYSIS，MAIN RESULTS，AUTHORS' CONCLUSIONS	Yes	Yes	Campbell + Cochrane	8		1	For the original review, Jean Ramsay wrote the protocol, searched databases, selected papers, extracted data from papers, entered and analysed data, wrote the first draft of the review, and edited the text.	Yes	Yes	Yes	Yes	No	eligible	/	Yes	Yes	No	No	No	No	No	No	No
25	Rivas C, Ramsay J, Sadowski L, Davidson LL, Dunne D, Eldridge S, Hegarty K, Taft A, Feder G. Advocacy Interventions to Reduce or Eliminate Violence and Promote the Physical and Psychosocial Well-Being of Women who Experience Intimate Partner Abuse: A Systematic Review. Campbell Systematic Reviews 2016:2 DOI: 10.4073/csr.2016.2	International Development	0	0	Y	0	0	1	2016-01-04	afterMECCIR	Caio Piza, Tulio Antonio Cravo, Linnet Taylor, Lauro Gonzalez, Isabel Musse, Isabela Furtado, Ana C. Sierra, Samer Abdelnour	8	UK	The World Bank1818 H St NW, Washington, DC,20433, USA	6; USA, Finland，Netherlands，US，Brazil，Colombia	YES	YES	YES	YES	Original systematic review	1	No	The review was conducted with funding from DFATD-CAnada and with administrative and technical support from 3ie.	SR	Yes	Background and objectives of the review，Methods，Results ，Implications for policy and research	Yes	Yes	Campbell	8		1	By doing that we departure from what was stated at the Protocol. In the Protocol we state that we would work with firms that have between 5 and 250 employees and would use that definition during the screening stage.	Yes	Yes	Yes	Yes	No	eligible	/	Yes	Yes	No	No	No	No	No	No	No
26	Higginson A, Benier K, Shenderovich Y, Bedford L, Mazerolle L, Murray J. Preventive Interventions to Reduce Youth Involvement in Gangs and Gang Crime in Low- and Middle-Income Countries: A Systematic Review Campbell Systematic Reviews 2015:18 DOI: 10.4073/csr.2015.18	Crime and Justice, International Development	Y	0	Y	0	0	2	2015-11-02	afterMECCIR	Angela Higginson, Kathryn Ham Benier, Yulia Shenderovich, Laura Bedford, Lorraine Mazerolle, Joseph Murray	6	Australia	School of Social Science The University of Queensland St Lucia campus Brisbane AUSTRALIA 4072	2; Australia，UK	YES	YES	YES	YES	Original systematic review	3	Yes	Internal funding: Support for this study will be provided by the Institute for Social Sciences Research, the University of Queensland, and the ARC Centre of Excellence in Policing and Security. External funding: This review is externally funded by USAID through 3ie (International Initiative for Impact Evaluation, Inc.) (SR/1117). The views expressed in this article are not necessarily those of US…	SR	Yes	BACKGROUND， OBJECTIVES ，SEARCH METHODS ，SELECTION CRITERIA， DATA COLLECTION AND ANALYSIS，MAIN RESULTS，AUTHORS' CONCLUSIONS	Yes	Yes	Campbell	8		1	The methodology for this review is based on the protocol published by the Campbell Collaboration Library of Systematic Reviews (Higginson et al., 2014b).	Yes	Yes	Yes	Yes	Yes	eligible	/	Yes	Yes	Yes	Yes	Yes	Yes	No	No	No
27	Augustincic Polec L, Petkovic J, Welch V, Ueffing E, Ghogomu ET, Pardo JP, Grabowsky M, Attaran A, Wells GA, Tugwell P. Strategies to Increase the Ownership and Use of Insecticide-Treated Bednets to Prevent Malaria: A Systematic Review. Campbell Systematic Reviews 2015:17 DOI: 10.4073/csr.2015.17	International Development	0	0	Y	0	0	1	2015-11-02	afterMECCIR	Lana Augustincic Polec, Jennifer Petkovic, Vivian Andrea Welch, Erin Ueffing, Elizabeth Tanjong Ghogomu, Jordi Pardo Pardo, Mark Grabowsky, Amir Attaran, George A. Wells, Peter Tugwell	10	Canada	Centre for Global Health, Institute of Population Health, University of Ottawa, Canada	2; USA, Canada	NO	NO	YES	YES	Update of a previous systematic review	1	No	Knowledge Synthesis Grant, CIHR, Canada	SR	Yes	BACKGROUND， OBJECTIVES ，SEARCH METHODS ，SELECTION CRITERIA， DATA COLLECTION AND ANALYSIS，MAIN RESULTS，AUTHORS' CONCLUSIONS，Implications for policy, practice and research	Yes	Yes	Campbell + Cochrane	8		1	The study methodology was published as a protocol (Augustincic Polec 2011).	Yes	Yes	No	Yes	No	eligible	/	Yes	Yes	No	No	No	No	No	No	No
28	Tripney J, Roulstone A, Vigurs C, Nina Hogrebe, Schmidt E, Stewart R. Interventions to improve the labour market situation of adults with physical and/or sensory disabilties in low- and middle-income countries Campbell Systematic Reviews 2015:20 DOI: 10.4073/csr.2015.20	Education, International Development	0	Y	Y	0	0	2	2015-11-02	afterMECCIR	Janice Tripney, Alan Roulstone, Nina Hogrebe, Carol Vigurs, Elena Schmidt, Ruth Stewart	6	UK	EPPI-Centre, Social Science Research Unit Institute of Education 18 Woburn Square London WC1H 0NR United Kingdom	1: UK	YES	YES	YES	NO	Original systematic review	1	No	Internal funding: Institute of Education. External funding: Sightsavers, International Initiative for Impact Evaluation (3ie)	SR	Yes	BACKGROUND， OBJECTIVES ，SEARCH METHODS ，SELECTION CRITERIA， DATA COLLECTION AND ANALYSIS，MAIN RESULTS，AUTHORS' CONCLUSIONS	Yes	Yes	Campbell	8		1	The title for this systematic review was published in The Campbell Collaboration Library of Systematic Reviews on March 1, 2013. The review protocol was published on November 1, 2013. Both the title registration and protocol are available at: http://www.campbellcollaboration.org/library/php.	Yes	Yes	No	Yes	No	eligible	As the literature was expected to be scarce, eligibility was extended to (a) randomised experiments, (b) rigorous quasi-experimental designs (QEDs) that used some method for removing biases due to non-random assignment of treatment (e.g., regression adjustment, difference-in-differences estimation, instrumental variables regression, fixed effects regression, regression discontinuity, matching, or…	Yes	Yes	No	No	No	No	No	No	No
29	Brody C, De Hoop T, Vojtkova M, Warnock R, Dunbar M, Murthy P, Dworkin S. Economic Self-Help group Programs for Improving Women’s Empowerment: A Systematic Review. Campbell Systematic Reviews 2015:19 DOI: 10.4073/csr.2015.19	International Development	0	0	Y	0	0	1	2015-11-02	afterMECCIR	Carinne Brody, Thomas de Hoop, Martina Vojtkova, Ruby Warnock, Megan Dunbar, Padmini Murthy, Shari L. Dworkin	8	USA	Touro University 1301 Club Drive Mare Island Vallejo, California 94592 USA	1: USA	YES	YES	YES	YES	Original systematic review	1	No	International Initiative for Impact Evaluation	SR	Yes	BACKGROUND， OBJECTIVES ，SEARCH METHODS ，SELECTION CRITERIA， DATA COLLECTION AND ANALYSIS，MAIN RESULTS，AUTHORS' CONCLUSIONS，Implications for policy, practice and research	Yes	Yes	Campbell	8		1	The study was led by Carinne Brody (CB). This report was written by CB and Thomas de Hoop (TH). CB, Megan Dunbar (MD), Padmini Murthy (PM) and Shari Dworkin (SD) authored the study protocol.	Yes	Yes	Yes	Yes	Yes	ineligible	3.1.5 Other study characteristics To ensure that we included all studies since the emergence of SHGs in the early 1980s, studies were eligible which reported in any language and were conducted between 1980 and February 2014. We excluded studies that were not conducted within this time frame, with the exception of studies that were published if we had already included the working paper on which th…	Yes	Yes	Yes	No	No	No	No	No	No
30	Filges T, Andersen D, Jørgensen, AMK. Functional Family Therapy (FFT) for Young People in Treatment for Non-opioid Drug Use: A Systematic Review. Campbell Systematic Reviews 2015:14 DOI: 10.4073/csr.2015.14	Social Welfare	0	0	0	Y	0	1	2015-09-01	afterMECCIR	Trine Filges, Ditte Andersen, Anne-Marie Klint Jørgensen	3	Denmark	SFI – The Danish National Centre for Social Research Herluf Trolles Gade 11 1052 København K Denmark	1: Denmark	YES	YES	YES	YES	Original systematic review	1	No	SFI Campbell, SFI – The Danish National Centre for Social Research	SR	Yes	BACKGROUND， OBJECTIVES ，SEARCH METHODS ，SELECTION CRITERIA， DATA COLLECTION AND ANALYSIS，MAIN RESULTS，AUTHORS' CONCLUSIONS	Yes	Yes	Campbell	8		1	The title for this systematic review was approved in The Campbell Collaboration on 31 May, 2010. The review protocol was approved on 21 September 2014. Title and protocol are available at: http://campbellcollaboration.org/lib/project/173/.	Yes	Yes	Yes	Yes	No	eligible		Yes	Yes	Yes	No	No	No	No	No	No
31	Iemmi V, Gibson L, Blanchet K, Suresh Kumar K, Rath S, Hartley S, Murthy GVS, Patel V, Weber J, Kuper H. Community-based Rehabilitation for People With Disabilities in Low- and Middle-income Countries: A Systematic Review Campbell Systematic Reviews 2015:15 DOI: 10.4073/csr.2015.15	International Development	0	0	Y	0	0	1	2015-09-01	afterMECCIR	Valentina Iemmi, Lorna Gibson, Karl Blanchet, Suresh Kumar, Santosh Rath, Sally Hartley, GVS Murthy, Vikram Patel, Joerg Weber, Hannah Kuper	10	UK	International Centre for Evidence on Disability, London School of Hygiene & Tropical Medicine, London, UK	2: UK，India	YES	YES	YES	YES	Original systematic review	1	No	This review was supported by a grant from the International Initiative for Impact Evaluation (3ie). We thank the Campbell Collaboration (International Development Coordinating Group) for assistance throughout the review process. The authors of the review would like to thank Chapal Khasnabis (World Health Organization), Elena Schmidt (Sightsavers), Philippe Chervin (International Foundation of App…	SR	Yes	BACKGROUND， OBJECTIVES ，SEARCH METHODS ，SELECTION CRITERIA， DATA COLLECTION AND ANALYSIS，MAIN RESULTS，AUTHORS' CONCLUSIONS	Yes	Yes	Campbell	8		1	The protocol of this review has been published elsewhere (Iemmi et al., 2013).	Yes	Yes	No	Yes	Yes	eligible		Yes	No	Yes	No	No	No	No	No	No
32	Stewart R, Langer L, Rebelo Da Silva N, Muchiri E, Zaranyika H, Erasmus Y, Randall N, Rafferty S, Korth M, Madinga N, de Wet T. The Effects of Training, Innovation and New Technology on African Smallholder Farmers’ Economic Outcomes and Food Security: A Systematic Review Campbell Systematic Reviews 2015:16 DOI: 10.4073/csr.2015.16	International Development	0	0	Y	0	0	1	2015-09-01	afterMECCIR	Ruth Stewart, Laurenz Langer, Natalie Rebelo Da Silva, Evans Muchiri, Hazel Zaranyika, Yvonne Erasmus, Nicola Randall, Shannon Rafferty, Marcel Korth, Nolizwe Madinga, Thea de Wet	11	South Africa	Centre for Anthropological Research University of Johannesburg Bunting Road campus, Auckland Park Johannesburg, 2006 South Africa	2: South Africa；UK	YES	YES	YES	NO	Original systematic review	1	No	Canadian Foreign Affairs, Trade and Development agency (DFATD); Internationl Initiative for Impact Evaluation (3IE)	SR	Yes	BACKGROUND， OBJECTIVES ，SEARCH METHODS ，SELECTION CRITERIA， DATA COLLECTION AND ANALYSIS，MAIN RESULTS，AUTHORS' CONCLUSIONS	Yes	Yes	Campbell	8		1	The methods employed in this review have been peer reviewed on a number of occasions via funding bodies and the Campbell Collaboration. A detailed Campbell protocol was prepared, peer reviewed and published (Stewart et al. 2014b).	Yes	Yes	No	Yes	Yes	eligible	date	Yes	Yes	No	No	No	No	No	No	No
33	The Impact of Detention on the Health of Asylum Seekers: A Systematic Review. Filges T, Montgomery E, Kastrup M, Jørgensen, A-MK. Campbell Systematic Reviews 2015:13. DOI: 10.4073/csr.2015.13	Social Welfare	0	0	0	Y	0	1	2015-09-01	afterMECCIR	Trine Filges, Edith Montgomery, Marianne Kastrup, Anne-Marie Klint Jørgensen	4	Denmark	SFI – The Danish National Centre for Social Research Herluf Trolles Gade 11 1052 København K Denmark	1: Denmark	YES	YES	YES	YES	Original systematic review	1	No	SFI Campbell, SFI – The Danish National Centre for Social Research	SR	Yes	BACKGROUND， OBJECTIVES ，SEARCH METHODS ，SELECTION CRITERIA， DATA COLLECTION AND ANALYSIS，MAIN RESULTS，AUTHORS' CONCLUSIONS	Yes	Yes	Campbell	8		1	The title for this systematic review was registered December, 2012. The systematic review protocol was approved on November 27, 2013 and published on 02.01.2014. Both the title registration and the protocol are available in the Campbell Library at: http://campbellcollaboration.org/lib/project/253/	Yes	Yes	No	Yes	No	eligible		Yes	Yes	Yes	No	No	No	No	No	No
34	School-based Education Programmes for the Prevention of Child Sexual Abuse: A Systematic Review. Walsh K, Zwi K, Woolfenden S, Shlonsky A. Campbell Systematic Reviews 2015:10. DOI: 10.4073/csr.2015.10	Social Welfare	0	0	0	Y	0	1	2015-05-04	afterMECCIR	Kerryann Walsh, Karen Zwi, Sue Woolfenden, Aron Shlonsky	4	Australia	Faculty of Education, Queensland University of Technology, Brisbane, Australia	1: Australia	NO	YES	YES	YES	Update of a previous systematic review	1	No	In the original review: The Financial Markets Foundation for Children and the Nordic Campbell Centre. In the review update: Queensland University of Technology Vice Chancellor's Research Fellowship (2010 to 2012), the Australian Research Council Discovery Projects scheme (DP1093717). The Australasian Cochrane Centre provided training and review completion workshops.	SR	Yes	BACKGROUND， OBJECTIVES ，SEARCH METHODS ，SELECTION CRITERIA， DATA COLLECTION AND ANALYSIS，MAIN RESULTS，AUTHORS' CONCLUSIONS	Yes	Yes	Campbell + Cochrane	8		1	This review is co-registered within both the Cochrane and Campbell Collaborations. A version of this review can also be found in the Cochrane Library.	Yes	Yes	Yes	Yes	Yes	eligible		Yes	Yes	No	No	No	No	No	No	No
35	Maynard, B. R., Brendel, K. E., Bulanda, J. J., Heyne, D., Thomspon, A. & Pigott, T. D. Psychosocial interventions for school refusal with primary and secondary students: A systematic review. Campbell Systematic Reviews 2015:12. DOI: 10.4073/csr.2015.12	Education	0	Y	0	0	0	1	2015-05-04	afterMECCIR	Brandy R. Maynard, Kristen Brendel, Jeffrey J. Bulanda, David Heyne, Aaron Thompson, Terri Pigott	6	USA	School of Social Work Tegeler Hall, 3550 Lindell Blvd Saint Louis University St. Louis, MO 63103 USA	2: USA,The Netherlands	YES	YES	YES	YES	Original systematic review	1	No	The review was partially supported by the Institute of Education Sciences postdoctoral grant R324B080008 in the support of Brandy R. Maynard. No other external support was used to conduct this review.	SR	Yes	BACKGROUND， OBJECTIVES ，SEARCH METHODS ，SELECTION CRITERIA， DATA COLLECTION AND ANALYSIS，MAIN RESULTS，AUTHORS' CONCLUSIONS	Yes	Yes	Campbell	8		1	The study protocol that guided this review (Maynard et al., 2013) can be accessed at www.campbellcollaboration.org	Yes	Yes	Yes	Yes	Yes	eligible		Yes	Yes	Yes	No	No	No	No	No	No
36	Food Supplementation for Improving the Physical and Psychosocial Health of Socio-economically Disadvantaged Children Aged Three Months to Five Years: A Systematic Review. Kristjansson E, Francis DK, Liberato S, Benkhalti Jandu M, Welch V, Batal M, Greenhalgh T, Rader T, Noonan E, Shea B, Janzen L, Wells GA, Petticrew M. Campbell Systematic Reviews 2015:11 DOI: 10.4073/csr.2015.11	International Development, Nutrition, Social Welfare	0	0	Y	Y	Y	3	2015-05-04	afterMECCIR	Elizabeth Kristjansson, Damian K Francis, Selma Liberato, Maria Benkhalti Jandu, Vivian Andrea Welch, Malek Batal, Trisha Greenhalgh, Tamara Rader, Eamonn Noonan, Beverley J. Shea, Laura Janzen, George A. Wells, Mark Petticrew	13	Canada	School of Psychology, Faculty of Social Sciences, University of Ottawa, Ottawa, Canada	5;Canada,Jamaica,Australia,UK,Norway	YES	YES	YES	YES	Original systematic review	1	No	3ie, UK Canadian Institutes of Health Research, Canada	SR	Yes	BACKGROUND， OBJECTIVES ，SEARCH METHODS ，SELECTION CRITERIA， DATA COLLECTION AND ANALYSIS，MAIN RESULTS，AUTHORS' CONCLUSIONS	Yes	Yes	Campbell + Cochrane	8		1	This review is co-registered within both the Cochrane and Campbell Collaborations. A version of this review can also be found in the Cochrane Library	Yes	Yes	No	Yes	No	eligible		Yes	Yes	Yes	No	No	No	No	No	No
37	Barlow J, Bennett C, Midgley N, Larkin SK, Wei Y. Parent-infant Psychotherapy for Improving Parental and Infant Mental Health: A Systematic Review Campbell Systematic Reviews 2015:6 DOI: 10.4073/csr.2015.6	Social Welfare	0	0	0	Y	0	1	2015-03-02	afterMECCIR	Jane Barlow, Cathy Bennett, Nick Midgley, Soili Larkin, Yinghui Wei	5	UK	Division of Mental Health and Wellbeing, Warwick Medical School, Coventry, UK	1: UK	YES	YES	YES	YES	Original systematic review	1	No	PIP UK, UK	SR	Yes	BACKGROUND， OBJECTIVES ，SEARCH METHODS ，SELECTION CRITERIA， DATA COLLECTION AND ANALYSIS，MAIN RESULTS，AUTHORS' CONCLUSIONS	Yes	Yes	Campbell + Cochrane	8		1	This review is co-registered within both the Cochrane and Campbell Collaborations. A version of this review can also be found in the Cochrane Library.	Yes	Yes	No	Yes	No	eligible		Yes	Yes	No	No	No	No	No	No	No
38	Multidimensional Family Therapy (MDFT) for Young People in Treatment for Non-opioid Drug Abuse: A Systematic Review. Campbell Systematic Reviews 2015:8 10.4073/csr.2015.8	Social Welfare	0	0	0	Y	0	1	2015-03-02	afterMECCIR	Trine Filges, Pernille Skovbo Rasmussen, Ditte Andersen, Anne-Marie Klint Jorgensen	4	Denmark	SFI - The Danish National Centre for Social Research Herluf Trollesgade 11 1052 Copenhagen K Denmark	1: Denmark	YES	YES	YES	NO	Original systematic review	1	No	SFI Campbell, The Danish National Centre for Social Research, Denmark	SR	Yes	BACKGROUND， OBJECTIVES ，SEARCH METHODS ，SELECTION CRITERIA， DATA COLLECTION AND ANALYSIS，MAIN RESULTS，AUTHORS' CONCLUSIONS	Yes	Yes	Campbell	8		1	The title for this systematic review was registered in The Campbell Collaboration on 28.07.2011. The review protocol was registered on 01.09.2012. Both the title registration and the protocol are available at: http://www.campbellcollaboration.org/library.php	Yes	Yes	Yes	Yes	No	eligible		Yes	Yes	Yes	No	No	No	No	No	No
39	Lindstrøm M, Saidj M, Kowalski K, Filges T, Rasmussen P. S., Jørgensen A.K. Family Behavior Therapy (FBT) for young people in treatment for non- opioid drug use. Campbell Systematic Reviews 2015:9 10.4073/csr.2011.09	Social Welfare	0	0	0	Y	0	1	2015-03-02	afterMECCIR	Maia Lindstrøm, Madina Saidj, Krystyna Kowalski, Trine Filges, Pernille Skovbo Rasmussen, Anne-Marie Klint Jørgensen	6	Denmark	SFI - The Danish National Centre for Social Research Herluf Trollesgade 11 1052 Copenhagen K Denmark	1: Denmark	YES	YES	YES	NO	Original systematic review	1	No	SFI Campbell, The Danish National Centre for Social Research, Denmark	SR	Yes	BACKGROUND， OBJECTIVES ，SEARCH METHODS ，SELECTION CRITERIA， DATA COLLECTION AND ANALYSIS，MAIN RESULTS，AUTHORS' CONCLUSIONS	Yes	Yes	Campbell	8		1	The title for this systematic review was registered in The Campbell Collaboration on 20 June, 2011. The review protocol was approved on 18. April, 2012. Title registration and protocol are available at: http://www.campbellcollaboration.org/library.php.	Yes	Yes	Yes	Yes	No	eligible		Yes	Yes	Yes	No	No	No	No	No	No
40	Wollscheid S, Munthe-Kaas HM, Hammerstrøm KT, Noonan E. Effect of Interventions to Facilitate Communication Between Families or Single Young People with Minority Language Background and Public Services: A Systematic Review Campbell Systematic Reviews 2015:7 DOI: 10.4073/csr.2015.7	Social Welfare	0	0	0	Y	0	1	2015-03-02	afterMECCIR	Sabine Wollscheid, Heather Menzies Munthe-Kaas, Karianne Thune Hammerstrøm, Eamonn Noonan	4	Norway	Norwegian Knowledge Centre for the Health Services PO Box 7004 St. Olavs plass N-0130 Oslo, Norway	1: Norway	NO	NO	YES	YES	Original systematic review	1	No	Norwegian Knowledge Centre for the Health Services, This review was commissioned by the Norwegian Directorate for Children, Youth and Family Affairs	SR	Yes	BACKGROUND， OBJECTIVES ，SEARCH METHODS ，SELECTION CRITERIA， DATA COLLECTION AND ANALYSIS，MAIN RESULTS，AUTHORS' CONCLUSIONS	Yes	Yes	Campbell	8		3		Yes	Yes	Yes	Yes	No	eligible	Exclusion criteria  Studies on the effect of interventions to facilitate communication not addressing families with children or single young people with minority language background, or interventions related to other contexts than public services, such as the workplace, leisure or further education.  To reduce complexity related to the research question on the effect of interventions to facilit…	Yes	Yes	No	No	No	No	No	No	No
41	Filges T, Smedslund G, Knudsen ASD, Jørgensen AMK. Active Labour Market Programme Participation for Unemployment Insurance Recipients: A Systematic Review. Campbell Systematic Reviews 2015:2 10.4073/csr.2015.2	Social Welfare	0	0	0	Y	0	1	2015-01-02	afterMECCIR	Trine Filges, Geir Smedslund, Anne-Sofie Due Knudsen, Anne-Marie Klint Jorgensen	4	Denmark	SFI - The Danish National Centre for Social Research Herluf Trollesgade 11 1052 Copenhagen K Denmark	1: Denmark	YES	YES	YES	NO	Original systematic review	1	No	SFI Campbell, The Danish National Centre for Social Research, Denmark	SR	Yes	BACKGROUND， OBJECTIVES ，SEARCH METHODS ，SELECTION CRITERIA， DATA COLLECTION AND ANALYSIS，MAIN RESULTS，AUTHORS' CONCLUSIONS	Yes	Yes	Campbell	8		1	The title for this systematic review was registered on November 30, 2010. The systematic review protocol was approved on September 2, 2013. Both the title registration and the protocol are available in the Campbell Library at: http://campbellcollaboration.org/lib/project/185/	Yes	Yes	No	Yes	No	eligible		Yes	Yes	Yes	No	No	No	No	No	No
42	Filges T, Smedslund G, Knudsen ASD, Jørgensen AMK. Active Labour Market Programme Participation for Unemployment Insurance Recipients: A Systematic Review. Campbell Systematic Reviews 2015:2 10.4073/csr.2015.2	Education	0	Y	0	0	0	1	2015-01-02	afterMECCIR	Carlton J. Fong, Kathleen Murphy, John D. Westbrook, Minda Markle	4	USA	SEDL 4700 Mueller Blvd. Austin, TX 78723 USA	1: UK	YES	YES	YES	YES	Original systematic review	1	Yes	This is a product developed by the Center on Knowledge Translation for Employment Research through grant H133A100026 to SEDL from the National Institute on Disability and Rehabilitation Research (NIDRR) in the U.S. Department of Education's Office of Special Education and Rehabilitative Services. However, these contents do not necessarily represent the policy of the U.S. Department of Education, …	SR	Yes	BACKGROUND， OBJECTIVES ，SEARCH METHODS ，SELECTION CRITERIA， DATA COLLECTION AND ANALYSIS，MAIN RESULTS，AUTHORS' CONCLUSIONS	Yes	Yes	Campbell	8		1	The title for this systematic review was approved by the Campbell Collaboration on 20 October 2011. The review protocol was approved on 11 November 2013 (Fong, Murphy, Westbrook, & Markle, 2013). The title registration and protocol are available at: http://www.campbellcollaboration.org/lib/project/225/.	Yes	Yes	No	Yes	No	eligible		Yes	Yes	No	No	No	No	No	No	No
43	Ott E, Montgomery P. Interventions to Improve the Economic Self- sufficiency and Well-being of Resettled Refugees: A Systematic Review. Campbell Systematic Reviews 2015:4 10.4073/csr.2015.4	Social Welfare	0	0	0	Y	0	1	2015-01-02	afterMECCIR	Eleanor Ott, Paul Montgomery	2	UK	Centre for Evidence-Based Intervention Department of Social Policy and Intervention Barnett House 32 Wellington Square Oxford OX1 2ER United Kingdom	1: UK	YES	YES	YES	YES	Original systematic review	1	Yes	There was no external funding for this review. The lead review author is funded by the Rhodes Trust and the Truman Foundation as part of her DPhil in the Centre for Evidence-Based Intervention at the University of Oxford. The second review author is employed by the University of Oxford.	SR	Yes	BACKGROUND， OBJECTIVES ，SEARCH METHODS ，SELECTION CRITERIA， DATA COLLECTION AND ANALYSIS，MAIN RESULTS，AUTHORS' CONCLUSIONS	Yes	Yes	Campbell	8		2	Both authors contributed to all aspects of the protocol and review.	Yes	Yes	No	Yes	No	eligible		Yes	Yes	Yes	No	No	No	No	No	No
44	Filges T, Knudsen ASD, Svendsen MM, Kowalski K, Benjaminsen L, Jørgensen AMK. Cognitive-Behavioural Therapies for Young People in Outpatient Treatment for Non-Opioid Drug Use: A Systematic Review. Campbell Systematic Reviews 2015:3 10.4073/csr.2015.3	Social Welfare	0	0	0	Y	0	1	2015-01-02	afterMECCIR	Trine Filges, Anne-Sofie Due Knudsen, Majken Mosegaard Svendsen, Krystyna Kowalski, Lars Benjaminsen, Anne-Marie Klint Jorgensen	6	Denmark	SFI - The Danish National Centre for Social Research Herluf Trollesgade 11 1052 Copenhagen K Denmark	1: Denmark	YES	YES	YES	YES	Original systematic review	1	No	SFI Campbell, The Danish National Centre for Social Research, Denmark	SR	Yes	BACKGROUND， OBJECTIVES ，SEARCH METHODS ，SELECTION CRITERIA， DATA COLLECTION AND ANALYSIS，MAIN RESULTS，AUTHORS' CONCLUSIONS	Yes	Yes	Campbell	8		1	The title for this systematic review was approved in The Campbell Collaboration on 28 April, 2010. The review protocol was approved on 31 August 2012. Title and protocol are available at: http://campbellcollaboration.org/lib/project/170	Yes	Yes	Yes	Yes	Yes	eligible		Yes	Yes	Yes	No	No	No	No	No	No
45	Villettaz P, Gillieron G, Killias M. The Effects on Re-offending of Custodial vs. Non-custodial Sanctions: An Updated Systematic Review of the State of Knowledge. Campbell Systematic Reviews 2015:1 DOI: 10.4073/csr.2015.1	Crime and Justice	Y	0	0	0	0	1	2015-01-02	afterMECCIR	Patrice Villettaz, Gwladys Gillieron, Martin Killias	3	Switzerland	University of Lausanne	1: Switzerland	NO	YES	YES	YES	Update of a previous systematic review	1	No	This update was funded by a grant from the Swedish National Council of Crime Prevention at stockholm	SR	Yes	background,objjectives,search methods,selection criteria,data collection and analysis,results, conclusion	Yes	Yes	Campbell	8		2	A coding protocol has been prepared, following the guidelines of the Campbell Collaboration.	Yes	Yes	Yes	Yes	Yes	eligible		Yes	Yes	Yes	No	No	No	No	No	No
46	Samii C, Lisiecki M, Kulkarni P, Paler L, Chavis L. Effects of Decentralized Forest Management (DFM) on Deforestation and Poverty in Low and Middle Income Countries: A Systematic Review Campbell Systematic Reviews 2014:10 DOI: 10.4073/csr.2014.10	International Development	0	0	Y	0	0	1	2014-12-19	afterMECCIR	Cyrus Samii, Laura Paler, Larry Chavis, Parashar Kulkarni, Matthew Lisiecki	5	USA	Department of Politics, New York University, 19 West 4th Street, New York,	2: USA, India	YES	YES	YES	NO	Original systematic review	1	No	3ie.	SR	Yes	background,objjectives,search methods,selection criteria,data collection and analysis,results, conclusion	Yes	Yes	Campbell	8		2	Samii was lead author of the protocol and review and conducted the statistical analysis.	Yes	Yes	No	Yes	Yes	eligible		Yes	Yes	No	No	No	No	No	No	No
47	Samii C, Lisiecki M, Kulkarni P, Paler L, Chavis L. Effects of Payment for Environmental Services (PES) on Deforestation and Poverty in Low and Middle Income Countries: A Systematic Review. Campbell Systematic Reviews 2014:11 DOI: 10.4073/csr.2014.11	International Development	0	0	Y	0	0	1	2014-12-19	afterMECCIR	Cyrus Samii, Matthew Lisiecki, Parashar Kulkarni, Laura Paler, Larry Chavis	5	USA	Department of Politics, New York University, 19 West 4th Street, New York,	1: USA	NO	NO	YES	YES	Original systematic review	1	No	This study was funded by a grant from 3ie.	SR	Yes	background,objjectives,search methods,selection criteria,data collection and analysis,results, conclusion	Yes	Yes	Campbell	8		1	Samii was lead author of the protocol and review and conducted the statistical analysis.	Yes	Yes	Yes	Yes	No	eligible		Yes	Yes	No	No	No	No	No	No	No
48	De La Rue L, Polanin JR, Espelage DL, Piggot T. D. School-based Interventions to Reduce Dating and Sexual Violence: A Systematic Review. Campbell Systematic Reviews 2014:7 DOI: 10.4073/csr.2014.7	Education	0	Y	0	0	0	1	2014-11-03	afterMECCIR	Lisa De La Rue, Joshua Polanin, Dorothy Espelage, Terri Pigott	4	USA	University of Illinois Urbana Champaign 1310 S 6th St Champaign, IL 61820 USA	1: USA	YES	YES	YES	YES	Original systematic review	1	No	Education Coordinating Group, Campbell Collaboration	SR	Yes	background,objjectives,search methods,selection criteria,data collection and analysis,results, conclusion	Yes	Yes	Campbell	8		1	The review protocol was approved on 13 August 2013. The title registration and protocol are available at: http://www.campbellcollaboration.org/lib/project/268/	Yes	Yes	No	Yes	Yes	eligible		Yes	Yes	Yes	No	No	No	No	No	No
49	Reichow B, Barton EE, Boyd BA, Hume K. Early Intensive Behavioral Intervention (EIBI) for Young Children with Autism Spectrum Disorders (ASD): A Systematic Review. Campbell Systematic Reviews 2014:9 DOI: 10.4073/csr.2014.9	Education	0	Y	0	0	0	1	2014-11-03	afterMECCIR	Brian Reichow, Erin Barton, Brian Boyd, Kara Hume	4	USA	Child Study Center	1: USA	NO	NO	YES	NO	Original systematic review	1	No	Yale Child Study Center Associates, USA.	SR	Yes	background,objjectives,search methods,selection criteria,data collection and analysis,results, conclusion	Yes	Yes	Campbell	8		2	BR, EB, BB, and KH contributed to the development of this protocol. BR, EB, BB, and KH drafted the introduction.	Yes	Yes	Yes	Yes	No	ineligible		Yes	Yes	Yes	No	No	No	No	No	No
50	Vaessen J, Rivas A, Duvendack M, Palmer Jones R, Leeuw FL,Van Gils G, Lukach R, Holvoet N, Bastiaensen J, Hombrados JG, Waddington H. The Effects of Microcredit on Women’s Control over Household Spending in Developing Countries: A Systematic Review and Meta-analysis Campbell Systematic Reviews 2014:8 DOI: 10.4073/csr.2014.8	International Development	0	0	Y	0	0	1	2014-11-03	afterMECCIR	Jos Vaessen, Ana Rivas, Maren Duvendack, Richard Palmer Jones, Frans Leeuw, Ger van Gils, Ruslan Lukach, Nathalie Holvoet, Johan Bastiaensen, Jorge Garcia Hombrados, Hugh Waddington	11	Netherlands	Maastricht University	3: Netherlands, Belgium, UK	YES	YES	YES	NO	Original systematic review	1	No	Millennium Challenge Corporation of the United States Government for funding this study	SRMA	Yes	background,objjectives,search methods,selection criteria,data collection and analysis,results, conclusion	Yes	Yes	Campbell	8		2	4.3 DEVIATIONS FROM PROTOCOL	Yes	Yes	Yes	Yes	Yes	eligible		Yes	Yes	No	No	No	No	No	No	No
51	Waddington, H, Snilstveit, B, Hombrados, J, Vojtkova, M, Phillips, D, Davies, P and White, H. Farmer Field Schools for Improving Farming Practices and Farmer Outcomes: A Systematic Review Campbell Systematic Reviews 2014:6 DOI: 10.4073/csr.2014.6	Education, International Development	0	Y	Y	0	0	2	2014-09-01	beforeMECCIR	Hugh Waddington, Birte Snilstveit, Jorge Garcia Hombrados, Martina Vojtkova, Jock Anderson, Howard White	6	UK	London International Development Centre	2: UK, India	YES	YES	YES	YES	Original systematic review	1	No	Millennium Challenge Corporation (MCC)	SR	Yes	background,objjectives,search methods,selection criteria,data collection and analysis,results, conclusion	Yes	Yes	Campbell	8		1	The review was undertaken by Jorge Hombrados (JH), Daniel Phillips (DP), Birte Snilstveit (BS), Martina Vojtkova (MV) and Hugh Waddington (HJW). HJW and BS developed the study protocol.	Yes	Yes	No	Yes	Yes	eligible		Yes	Yes	No	No	No	No	No	No	No
52	Grant S, Parsons A, Burton J, Montgomery P, Underhill K, Mayo-Wilson E. Home Visits for Prevention of Impairment and Death in Older Adults: A Systematic Review. Campbell Systematic Reviews 2014:3 DOI: 10.4073/csr.2014.3	Social Welfare	0	0	0	Y	0	1	2014-05-01	beforeMECCIR	Sean Grant, Amanda Parsons, Jennifer Burton, Paul Montgomery, Kristen Underhill, Evan Mayo-Wilson	6	UK	University College London	2: UK, USA,	YES	YES	YES	YES	Original systematic review	1	No	Nordic Campbell Centre (Denmark) and received internal support from the Centre for Evidence Based Intervention, Department of Social Policy and Intervention, University of Oxford (UK) and from the Centre for Outcomes Research and Effectiveness, Research Department of Clinical, Educational & Health Psychology, University College London (UK). Sean Grant is supported for his research by a linked Cla…	SR	Yes	background,objjectives,search methods,selection criteria,data collection and analysis,results, conclusion	Yes	Yes	Campbell	8		2	JB, PM, EMW, and KU contributed to the writing and revising the protocol.	Yes	Yes	No	Yes	No	eligible		Yes	No	Yes	No	No	No	No	No	No
53	Toon C, Gurusamy K. Forensic Nurse Examiners Versus Doctors for the Forensic Examination of Rape and Sexual Assault Complainants: A Systematic Review Campbell Systematic Reviews 2014:5 DOI: 10.4073/csr.2014.5	Crime and Justice	Y	0	0	0	0	1	2014-05-01	beforeMECCIR	Clare Toon, Kurinchi Gurusamy	2	USA	WSCC County Hall Campus	1: UK	NO	NO	YES	NO	Original systematic review	5	Yes	This review was conducted as part of a final MSc project and received no financial support	SR	Yes	background,objjectives,search methods,selection criteria,data collection and analysis,results, conclusion	Yes	Yes	Campbell	8		3		Yes	Yes	No	Yes	Yes	eligible		Yes	Yes	No	Yes	No	No	No	No	No
54	Simpson SS, Rorie M, Alper M, Schell-Busey N. Corporate Crime Deterrence: A Systematic Review Campbell Systematic Reviews 2014:4 DOI: 10.4073/csr.2014.4	Crime and Justice	Y	0	0	0	0	1	2014-05-01	beforeMECCIR	Sally Simpson, Melissa Rorie, Mariel Elise Alper, Natalie Schell-Busey, William Laufer, N. Craig Smith	6	USA		2: UK, USA	NO	YES	YES	YES	Original systematic review	6	No	None	SR	Yes	background,objjectives,search methods,selection criteria,data collection and analysis,results, conclusion	Yes	Yes	Campbell	8		3		Yes	Yes	No	Yes	No	eligible		Yes	No	No	No	No	No	No	No	No
55	Winokur M, Holtan A, Batchelder K E. Kinship Care for the Safety, Permanency, and Well-being of Children Removed from the Home for Maltreatment: A Systematic Review Campbell Systematic Reviews 2014:2 DOI: 10.4073/csr.2014.2	Social Welfare	0	0	0	Y	0	1	2014-03-03	beforeMECCIR	Marc Winokur, Amy Holtan, Keri Batchelder	3	USA	Social Work Research Center / School of Social Work Colorado State University	2: USA, Norway	YES	YES	YES	YES	Update of a previous systematic review	1	No	SFI Campbell, Denmark Applied Research in Child Welfare Project, USA University of Tromsø, Norway	SR	Yes	background,objjectives,search methods,selection criteria,data collection and analysis,results, conclusion	Yes	Yes	Campbell + Cochrane	8		2	Thank you to Laura MacDonald, Trine Bak Nyby, Krystyna Kowalski, Jane Dennis, Geraldine Macdonald, and Julia Littell for their timely feedback and generous support during the writing of the protocol, original review, and updated review.	Yes	Yes	No	Yes	Yes	eligible		Yes	Yes	No	No	No	No	No	No	No
56	Lawry, S, Samii, C, Hall, R, Leopold, A, Hornby, D, Mtero, F. The impact of land property rights interventions on investment and agricultural productivity in developing countries: a systematic review. Campbell Systematic Reviews 2014:1 DOI: 10.4073/csr.2014.1	International Development	0	0	Y	0	0	1	2014-01-02	beforeMECCIR	Steven Lawry, Cyrus Samii, Ruth Hall, Aaron Leopold, Donna Hornby, Farai Mtero	6	USA	Ash Center for Democratic Governance and Innovation John F. Kennedy School of Government	1: USA	YES	YES	YES	YES	Original systematic review	1	No	UK Department for International Development (DFID) with additional financial support from 3ie	SR	Yes	background,objjectives,search methods,selection criteria,data collection and analysis,results, conclusion,policy messages	Yes	Yes	Campbell	8		2	Differences between the protocol and the review ; but no citation. could inf reference Hall, R., Hornby, D., Lawry, S., Leopold, A., Mtero, F., & Samii C., (2012) The impact of land property rights interventions on agricultural productivity in developing countries: a systematic review (protocol). Campbell Systematic Reviews. Retrieved from: http://campbellcollaboration.org/lib/project/220/	Yes	Yes	No	Yes	Yes	eligible		Yes	Yes	Yes	No	No	No	No	No	No
57	Strang H, Sherman LW, Mayo-Wilson E, Woods D, Ariel B. Restorative Justice Conferencing (RJC) Using Face-to-Face Meetings of Offenders and Victims: Effects on Offender Recidivism and Victim Satisfaction. A Systematic Review. Campbell Systematic Reviews 2013:12 DOI: 10.4073/csr.2013.12	Crime and Justice	Y	0	0	0	0	1	2013-11-04	beforeMECCIR	Heather Strang, Lawrence W. Sherman, Evan Mayo-Wilson, Daniel Woods, Barak Ariel	5	UK	University of Cambridge	2: UK, USA	NO	YES	YES	YES	Original systematic review	1	No	Norwegian Knowledge Centre for the Health Sciences, the Jerry Lee Center for Criminology at the University of Pennsylvania, the Smith Richardson Foundation, and the Jerry Lee Centre for Experimental Criminology at the University of Cambridge.	SR	Yes	background,objjectives,search methods,selection criteria,data collection and analysis,results, conclusion,policy messages	Yes	Yes	Campbell	8		3		Yes	Yes	Yes	Yes	Yes	eligible		Yes	No	Yes	No	No	No	No	No	No
58	Parker B, Turner W. Psychoanalytic/Psychodynamic Psychotherapy for Children and Adolescents Who Have Been Sexually Abused: A Systematic Review. Campbell Systematic Reviews 2013:13 DOI: 10.4073/csr.2013.13	Social Welfare	0	0	0	Y	0	1	2013-11-04	beforeMECCIR	Ben Parker, William Turner	2	UK	Priory Hospital Chelmsford	1: UK	NO	YES	YES	NO	Original systematic review	1	No	Centre for Gender Violence Research, School for Policy Studies, University of Bristol, UK；South West London and St Georges Mental Health NHS Trust, UK	SR	Yes	background,objjectives,search methods,selection criteria,data collection and analysis,results, conclusion,policy messages	Yes	Yes	Campbell + Cochrane	8		2	This review is co-registered within both the Cochrane and Campbell Collaborations. A version of this review can also be found in the Cochrane Library. P co-ordinated the work of producing the protocol and the review.	Yes	Yes	Yes	Yes	Yes	eligible		Yes	No	Yes	No	No	No	No	No	No
59	Fellmeth GLT, Heffernan C, Nurse J, Habibula S, Sethi D. Educational and Skills-Based Interventions for Preventing Relationship and Dating Violence in Adolescents and Young Adults : A Systematic Review. Campbell Systematic Reviews 2013:14 DOI: 10.4073/csr.2013.14	Social Welfare	0	0	0	Y	0	1	2013-11-04	beforeMECCIR	Gracia LT Fellmeth, Joanna Nurse, Catherine Heffernan, Shakiba Habibula, Dinesh Sethi	5	UK	Oxford University	2: UK, Denmark	NO	YES	YES	NO	Original systematic review	1	Yes	No sources of support provided	Not reported	Yes	background,objjectives,search methods,selection criteria,data collection and analysis,results, conclusion,policy messages	Yes	Yes	Campbell + Cochrane	8		2	This review is co-registered within both the Cochrane and Campbell Collaborations. A version of this review can also be found in the Cochrane Library. Differences between protocol and review	Yes	Yes	Yes	Yes	Yes	eligible		Yes	Yes	Yes	No	Yes	No	No	No	No
60	Westbrook JD, Fong CJ, Nye C, Williams A, Wendt O, Cortopassi T. Pre-Graduation Transition Services for Improving Employment Outcomes among Persons with Autism Spectrum Disorders: A Systematic Review. Campbell Systematic Reviews 2013:11 DOI: 10.4073/csr.2013.11	Education	0	Y	0	0	0	1	2013-09-02	beforeMECCIR	John D. Westbrook, Carlton J. Fong, Chad Nye, Ann Williams, Oliver Wendt, Tara Cortopassi	6	USA	SEDL	1: USA	YES	YES	YES	NO	Original systematic review	1	No	a grant (H133A08007) from the National Institute on Disability and Rehabilitation Research in the Office of Special Education and Rehabilitative Services of the U.S. Department of Education.	SR	Yes	background,objjectives,search methods,selection criteria,data collection and analysis,results, conclusion,policy messages	Yes	Yes	Campbell	8		1	The protocol of this systematic review (Westbrook, Nye, Wendt et al., 2012) describes these statistical formulae in depth	Yes	Yes	Yes	Yes	Yes	eligible		Yes	Yes	Yes	No	No	No	No	No	No
61	Tolan P, Henry D, Schoeny M, Bass A, Lovegrove P, Nichols E. Mentoring Interventions to Affect Juvenile Delinquency and Associated Problems: A Systematic Review Campbell Systematic Reviews 2013:10 DOI: 10.4073/csr.2013.10	Crime and Justice	Y	0	0	0	0	1	2013-09-02	beforeMECCIR	Patrick Tolan, David Henry, Michael Schoeny, Arin Bass, Peter Lovegrove, Emily Nichols	6	USA	The U.Va Center to Promote Effective Youth Development University of Virginia	1: USA	NO	YES	YES	NO	Update of a previous systematic review	1	No	University of Illinois Institute for Juvenile Research, the University of Virginia’s Youth-Nex Center and the Jerry Lee Foundation.	SR	Yes	background,objjectives,search methods,selection criteria,data collection and analysis,results, conclusion,policy messages	Yes	Yes	Campbell	8		2	Patrick Tolan (PT), David Henry (DH), and Michael Schoeny (MS) wrote the text of the protocol	Yes	Yes	Yes	Yes	No	eligible		Yes	Yes	Yes	No	No	No	No	No	No
62	Tripney J, Hombrados J, Newman M, Hovish K, Brown C, Steinka-Fry K, Wilkey E. Technical and Vocational Education and Training (TVET) Interventions to Improve the Employability and Employment of Young People in Low- and Middle-Income Countries: A Systematic Review Campbell Systematic Reviews 2013:9 DOI: 10.4073/csr.2013.9	Education, International Development	0	Y	Y	0	0	2	2013-09-02	beforeMECCIR	Janice Tripney, Jorge Garcia Hombrados, Mark Newman, Kimberly Hovish, Chris Brown, Katarzyna T. Steinka-Fry, Eric Wilkey	7	UK	EPPI-Centre, Social Science Research Unit Institute of Education, University of London 18 Woburn Square	3: UK,India,USA	YES	YES	YES	YES	Original systematic review	1	No	Australian Department for International Development & the International Initiative for Impact Evaluation (3ie)	SR	Yes	background,objjectives,search methods,selection criteria,data collection and analysis,results, conclusion,policy messages	Yes	Yes	Campbell	8		1	The review protocol was published on 1 September 2012. Both the title registration and protocol are available at: http://campbellcollaboration.org/lib/project/227/.	Yes	Yes	No	Yes	Yes	eligible		Yes	Yes	Yes	No	No	No	No	No	No
63	Lindstrøm M, Saidj M, Kowalski K, Filges T, Rasmussen PS, Jørgensen A- MK. Brief Strategic Family Therapy (BSFT) for Young People in Treatment for Non-Opioid Drug Use: A Systematic Review. Campbell Systematic Reviews 2013:07 10.4073/csr.2013.07	Social Welfare	0	0	0	Y	0	1	2013-09-02	beforeMECCIR	Maia Lindstrøm, Pernille Skovbo Rasmussen, Krystyna Kowalski, Trine Filges, Anne-Marie Klint Jørgensen	5	Denmark	SFI - The Danish National Centre for Social Research Herluf Trolles gade 11	1: Denmark	YES	YES	YES	NO	Original systematic review	1	No	SFI Campbell, The Danish National Centre for Social Research, Denmark	Not reported	Yes	background,objjectives,search methods,selection criteria,data collection and analysis,results, conclusion,policy messages	Yes	Yes	Campbell	8		1	Title registration and protocol are available at: http://www.campbellcollaboration.org/library.php.	Yes	Yes	No	Yes	No	eligible		Yes	Yes	Yes	No	No	No	No	No	No
64	Baird, S., Ferreira, F. H. G., Özler, B., Woolcock, M. Relative Effectiveness of Conditional and Unconditional Cash Transfers for Schooling Outcomes in Developing Countries: A Systematic Review Campbell Systematic Reviews 2013:8 DOI: 10.4073/csr.2013.8	Education, International Development	0	Y	Y	0	0	2	2013-09-02	beforeMECCIR	Sarah Baird, Francisco H. G. Ferreira, Berk Ozler, Michael Woolcock	4	New Zealand	Department of Economics/Department of Preventive and Social Medicine University of Otago	2;New Zealand,USA	YES	YES	YES	YES	Original systematic review	1	No	This research has been funded by the Australian Agency for International Development (AusAID	SR	Yes	background,objjectives,search methods,selection criteria,data collection and analysis,results, conclusion,policy messages	Yes	Yes	Campbell	8		2	Submit protocol for review: December 15, 2011	Yes	Yes	Yes	Yes	Yes	ineligible		Yes	Yes	No	No	No	No	No	No	No
65	Petrosino A, Turpin-Petrosino C, Hollis-Peel M, Lavenberg JG. Scared Straight and Other Juvenile Awareness Programs for Preventing Juvenile Delinquency: A Systematic Review Campbell Systematic Reviews 2013:5 DOI: 10.4073/csr.2013.5	Crime and Justice	Y	0	0	0	0	1	2013-05-02	beforeMECCIR	Anthony Petrosino, John Buehler, Carolyn Turpin-Petrosino	3	USA	WestEd	1: UK	NO	YES	YES	YES	Update of a previous systematic review	1	No	External sources of support: Smith-Richardson Foundation grant (to University of Pennsylvania Graduate School of Education) USA, Robert Boruch, Principal Investigator; Mellon Foundation grant (to the American Academy of Arts & Sciences, Center for Evaluation), USA, Frederick Mosteller (Principal Investigator); Home Office, Research & Statistics Directorate (to Cambridge University Institute of Cr…	SR	Yes	background,objjectives,search methods,selection criteria,data collection and analysis,results, conclusion,policy messages	Yes	Yes	Campbell + Cochrane	8		2	This review is co-registered within both the Cochrane and Campbell Collaborations. A version of this review can also be found in the Cochrane Library.	Yes	Yes	Yes	Yes	No	eligible		Yes	No	No	No	No	No	No	No	No
66	Filges T, Geerdsen LP, Knudsen ASD, Jørgensen AMK, Kowalski K. Unemployment Benefit Exhaustion: Incentive Effects on Job Finding Rates: A Systematic Review. Campbell Systematic Reviews 2013:4 DOI: 10.4073/csr.2013.4	Social Welfare	0	0	0	Y	0	1	2013-03-01	beforeMECCIR	Trine Filges, Lars Pico Geerdsen, Anne-Sofie Due Knudsen, Anne-Marie Klint Jorgensen, Krystyna Kowalski	5	USA	SFI Campbell	1: UK	YES	YES	YES	NO	Original systematic review	1	No	Work on this review was funded by SFI Campbell, Copenhagen, Denmark	SR	Yes	background,objjectives,search methods,selection criteria,data collection and analysis,results, conclusion,policy messages	Yes	Yes	Campbell	8		1	The title for this systematic review was registered on 21 May 2010. The systematic review protocol was approved on 14 October 2011. Both the title registration and the protocol are available in the Campbell Library at: http://campbellcollaboration.org/lib/project/171/. Note that the published titles on the title registration and protocol have changed	Yes	Yes	Yes	Yes	Yes	eligible		Yes	Yes	Yes	No	No	No	No	No	No
67	Thomson H, Thomas S, Sellström E, Petticrew M. Housing Improvements for Health and Associated Socio-Economic Outcomes: A Systematic Review Campbell Systematic Reviews 2013:2 DOI: 10.4073/csr.2013.2	Social Welfare	0	0	0	Y	0	1	2013-03-01	beforeMECCIR	Hilary Thomson, Siân Thomas, Eva Sellström, Mark Petticrew	4	UK	Social and Public Health Sciences Unit Medical Research Council	2; UK, Sweden	NO	YES	YES	NO	Original systematic review	1	No	Internal source of funding: Chief Scientist Office, Health Department, Scottish Government, UK External source of funding: SFI Campbell (Copenhagen, Denmark). One month funding for co-reviewer, Norway	SR	Yes	background,objjectives,search methods,selection criteria,data collection and analysis,results, conclusion,policy messages	Yes	Yes	Campbell + Cochrane	8		1	A previous protocol for this review had been peer reviewed and approved by The Campbell Collaboration: Thomson H, Petticrew M. Assessing the health and social effects on residents following housing improvement: a protocol for a systematic review of intervention studies. International Campbell Collaboration approved protocol (www.campbellcollaboration.org/doc-pdf/housingimpprot.pdf), 2004. The mod…	Yes	Yes	No	Yes	Yes	ineligible	/	Yes	Yes	Yes	No	No	No	No	No	No
68	Regehr C, Alaggia R, Dennis J, Pitts A, Saini, M. [Interventions to reduce distress in adult victims of sexual violence and rape] Campbell Systematic Reviews 2013:3 DOI: 10.4073/csr.2013.3	Social Welfare	0	0	0	Y	0	1	2013-03-01	beforeMECCIR	Cheryl Regehr, Ramona Alaggia, Catriona Shatford, Annabel Pitts, Michael Saini	5	CANADA	Professor, Factor-Inwentash Faculty of Social Work University of Toronto	1: Canada	YES	YES	YES	NO	Original systematic review	1	No	This review was conducted with funds from the Social Sciences and Humanities Research Council of Canada	SR	Yes	background,objjectives,search methods,selection criteria,data collection and analysis,results, conclusion,policy messages	Yes	Yes	Campbell	8		2	Regehr, Alaggia and Saini contributed to the writing and revising of the protocol and review	Yes	Yes	Yes	Yes	No	ineligible		Yes	Yes	No	No	No	No	No	No	No
69	Mazerolle L, Bennett S, Davis J, Sargeant E, Manning M. Legitimacy in Policing: A Systematic Review. Campbell Systematic Reviews 2013:1 DOI: 10.4073/csr.2013.1	Crime and Justice	Y	0	0	0	0	1	2013-01-02	beforeMECCIR	Lorraine Mazerolle, Sarah Bennett, Jacqueline Davis, Elise Sargeant, Matthew Manning	5	Australia	The University of Queensland	1: Australia	YES	YES	YES	YES	Original systematic review	1	No	Financial support for the systematic search was provided by a grant from the National Policing Improvement Agency (NPIA). Financial support for the systematic review was provided by George Mason University (sub-award no. E2216645). Additional financial support was provided by the Institute for Social Science Research at the University of Queensland and the ARC Centre of Excellence in Policing and…	SR	Yes	BACKGROUND， OBJECTIVES ，SEARCH METHODS ，SELECTION CRITERIA， DATA COLLECTION AND ANALYSIS，MAIN RESULTS，AUTHORS' CONCLUSIONS	Yes	Yes	Campbell	8		3		Yes	Yes	Yes	Yes	No	ineligible	Types of statistical data; Language and geographic origin	Yes	Yes	Yes	No	No	No	No	No	No
70	Petrosino A, Morgan C, Fronius TA, Tanner-Smith EE, Boruch RF. Interventions in Developing Nations for Improving Primary and Secondary School Enrollment of Children: A Systematic Review. Campbell Systematic Reviews 2012:19 DOI: 10.4073/csr.2012.19	Education, International Development	0	Y	Y	0	0	2	2012-11-01	beforeMECCIR	Anthony Petrosino, Claire Morgan, Trevor Fronius, Emily Tanner-Smith, Robert Boruch	5	USA	WestEd	1: USA	YES	YES	YES	NO	Original systematic review	1	No	3ie	SR	Yes	BACKGROUND， OBJECTIVES ，SEARCH METHODS ，SELECTION CRITERIA， DATA COLLECTION AND ANALYSIS，MAIN RESULTS，AUTHORS' CONCLUSIONS	Yes	Yes	Campbell	8		3		Yes	Yes	Yes	Yes	Yes	ineligible		Yes	Yes	Yes	No	No	No	No	No	No
71	Gensby U, Lund T, Kowalski K, Saidj M, Jørgensen AMK, Filges T, Irvin E, Amick BC III, Labriola M. Workplace Disability Management Programs Promoting Return-to- Work: A Systematic Review. Campbell Systematic Reviews 2012:17 DOI: 10.4073/csr.2012.17	Social Welfare	0	0	0	Y	0	1	2012-11-01	beforeMECCIR	Ulrik Gensby, Thomas Lund, Krystyna Kowalski, Madina Saidj, Anne-Marie Klint Jørgensen, Trine Filges, Emma Irvin, Benjamin C. Amick III, Merete Labriola	9	Denmark	Department of Environmental, Social and Spatial Change Roskilde University (RUC)	3: Denmark;USA;Canada	YES	YES	YES	YES	Original systematic review	1	No	SFI Campbell (Copenhagen, Denmark); Department of Environmental, Social and Spatial Change, Roskilde University (Roskilde, Denmark); PreSenter, The International Research Institute in Stavanger (Stavanger, Norway)	SR	Yes	BACKGROUND， OBJECTIVES ，SEARCH METHODS ，SELECTION CRITERIA， DATA COLLECTION AND ANALYSIS，MAIN RESULTS，AUTHORS' CONCLUSIONS	Yes	Yes	Campbell	8		1	UG, TL & ML designed the review question and wrote the background of the protocol with assistance from KK and MS. UG & KK wrote the methods sections with assistance from TF and TL	Yes	Yes	Yes	Yes	No	ineligible		Yes	Yes	Yes	No	No	No	No	No	No
72	Mitchell O, Wilson D, MacKenzie DL. The Effectiveness of Incarceration- Based Drug Treatment on Criminal Behavior: A Systematic Review. Campbell Systematic Reviews 2012:18 DOI: 10.4073/csr.2012.18	Crime and Justice	Y	0	0	0	0	1	2012-11-01	beforeMECCIR	Ojmarrh Mitchell, Doris MacKenzie, David Wilson	3	USA	University of South Florida	1: UK	NO	YES	YES	YES	Update of a previous systematic review	1	No	We would like to thank the Nordic Campbell Center and the Jerry Lee Foundation for partial support of this project	SR	Yes	BACKGROUND， OBJECTIVES ，SEARCH METHODS ，SELECTION CRITERIA， DATA COLLECTION AND ANALYSIS，MAIN RESULTS，AUTHORS' CONCLUSIONS	Yes	Yes	Campbell	8		3		Yes	Yes	Yes	Yes	No	eligible		Yes	Yes	No	No	No	No	No	No	No
73	Meissner CA, Redlich A., Bhatt S, Brandon, S. Interview and interrogation methods and their effects on true and false confessions Campbell Systematic Reviews 2012:13 DOI: 10.4073/csr.2012.13	Crime and Justice	Y	0	0	0	0	1	2012-09-01	beforeMECCIR	Christian Meissner, Allison Redlich, Sujeeta Bhatt, Susan Brandon	4	USA	Departments of Psychology & Criminal Justice University of Texas, El Paso	1: USA	YES	YES	YES	NO	Update of a previous systematic review	1	No	National Policing Improvement Agency, United Kingdom.	Not reported	Yes	BACKGROUND， OBJECTIVES ，SEARCH METHODS ，SELECTION CRITERIA， DATA COLLECTION AND ANALYSIS，MAIN RESULTS，AUTHORS' CONCLUSIONS	Yes	Yes	Campbell	8		3		Yes	Yes	No	Yes	No	No		No	No	No	No	No	No	No	No	No
74	Reichow B, Steiner AM, Volkmar F. Social skills groups for people aged 6 to 21 with autism spectrum disorders (ASD). Campbell Systematic Reviews 2012:16 DOI: 10.4073/csr.2012.16	Education, Social Welfare	0	Y	0	Y	0	2	2012-09-01	beforeMECCIR	Brian Reichow, Amanda Steiner, Fred Volkmar	3	USA	Child Study Center Yale University School of Medicine	1: USA	YES	YES	YES	NO	Original systematic review	1	No	Associates of the Yale Child Study Center, USA Yale University School of Medicine, USA	Not reported	Yes	BACKGROUND， OBJECTIVES ，SEARCH METHODS ，SELECTION CRITERIA， DATA COLLECTION AND ANALYSIS，MAIN RESULTS，AUTHORS' CONCLUSIONS	Yes	Yes	Campbell + Cochrane	8		2	This review is co-registered within both the Cochrane and Campbell Collaborations. A version of this review can also be found in the Cochrane Library.	Yes	Yes	Yes	Yes	No	eligible		Yes	No	No	No	No	No	No	No	No
75	Macdonald G, Higgins JPT, Ramchandani P, Valentine JC, Bronger LP, Klein P, O’Daniel R, Pickering M, Rademaker B, Richardson G, Taylor M. Cognitive-behavioural interventions for children who have been sexually abused: A Systematic Review. Campbell Systematic Reviews 2012:14 DOI: 10.4073/csr.2012.14	Social Welfare	0	0	0	Y	0	1	2012-09-01	beforeMECCIR	Geraldine Macdonald, Julian Higgins, Paul Ramchandani, Jeff Valentine, Latricia P. Bronger, Paul Klein, Roland O'Daniel, Mark Pickering, Ben Rademaker, George Richardson, Matthew Taylor	11	UK	Director, Institute of Child Care Research, School of Sociology, Social Policy and Social Work, Queen's University Belfast	1: UK	NO	YES	YES	NO	Original systematic review	1	No	Northern Ireland Research & Development, UK Nordic Campbell Center, Denmark	SR	Yes	BACKGROUND， OBJECTIVES ，SEARCH METHODS ，SELECTION CRITERIA， DATA COLLECTION AND ANALYSIS，MAIN RESULTS，AUTHORS' CONCLUSIONS	Yes	Yes	Campbell + Cochrane	8		2	This review is co-registered within both the Cochrane and Campbell Collaborations. A version of this review can also be found in the Cochrane Library.	Yes	Yes	No	Yes	No	eligible		Yes	Yes	No	No	No	No	No	No	No
76	Barlow, J., Smailagic, N., Huband, N., Roloff, V., Bennett, C. Group-based parent training programmes for improving parental psychosocial health. Campbell Systematic Reviews 2012:15 DOI: 10.4073/csr.2012.15	Social Welfare	0	0	0	Y	0	1	2012-09-01	beforeMECCIR	Jane Barlow, Nadja Smailagic, Nick Huband, Verena Roloff, Cathy Bennett	5	UK	Health Sciences Research Unit Warwick Medical School, University of Warwick	1: UK	NO	NO	YES	YES	Update of a previous systematic review	1	No	UK Cochrane Centre, UK Health Services Research Unit at the University ofWarwick, UK Institute of Mental Health, Nottinghamshire Healthcare NHS Trust, UK NHS Cochrane Collaboration Programme Grant Scheme (NIHR), UK	Not reported	Yes	BACKGROUND， OBJECTIVES ，SEARCH METHODS ，SELECTION CRITERIA， DATA COLLECTION AND ANALYSIS，MAIN RESULTS，AUTHORS' CONCLUSIONS	Yes	Yes	Campbell + Cochrane	8		2	This review is co-registered within both the Cochrane and Campbell Collaborations. A version of this review can also be found in the Cochrane Library. Differences between protocol and review	Yes	Yes	No	Yes	No	eligible		Yes	No	No	No	No	No	No	No	No
77	Furlong, M., McGilloway, S., Bywater, T. & Hutchings, J., Smith, S.M., Donnelly, M. Behavioural and cognitive-behavioural group-based parenting programmes for early-onset conduct problems in children aged 3 to 12 years. Campbell Systematic Reviews 2012:12 DOI: 10.4073/csr.2012.12	Social Welfare	0	0	0	Y	0	1	2012-09-01	beforeMECCIR	Mairead Furlong, Sinead McGilloway, Tracey Bywater, Judy Hutchings, Michael Donnelly, Susan Smith	6	Ireland	Department of Psychology, John Hume Building National, Univeristy of Ireland Maynooth	1: Ireland	NO	NO	YES	NO	Original systematic review	1	No	Internal sources: Department of Psychology, NUI Maynooth, Maynooth, Ireland External sources: Cochrane Fellowship Funding, Health Research Board (HRB), Ireland	Not reported	Yes	BACKGROUND， OBJECTIVES ，SEARCH METHODS ，SELECTION CRITERIA， DATA COLLECTION AND ANALYSIS，MAIN RESULTS，AUTHORS' CONCLUSIONS	Yes	Yes	Campbell + Cochrane	8		1	This review is co-registered within both the Cochrane and Campbell Collaborations. A version of this review can also be found in the Cochrane Library.	Yes	Yes	Yes	Yes	Yes	ineligible		Yes	Yes	No	No	No	No	No	No	No
78	Berg RC, Denison E. Interventions to reduce the prevalence of female genital mutilation/cutting in African countries. Campbell Systematic Reviews 2012:9 DOI: 10.4073/csr.2012.9	International Development, Social Welfare	0	0	Y	Y	0	2	2012-06-28	beforeMECCIR	Rigmor C. Berg, Eva Denison	2	Norway	Norwegian Knowledge Centre for the Health Services	1: Norway	YES	YES	YES	YES	Original systematic review	1	No	3ie. The authors are indepted to 3ie for both financial support and intellectual encouragements.	Not reported	Yes	BACKGROUND， OBJECTIVES ，SEARCH METHODS ，SELECTION CRITERIA， DATA COLLECTION AND ANALYSIS，MAIN RESULTS，AUTHORS' CONCLUSIONS	Yes	Yes	Campbell	8		1	The pre-developed inclusion questions for level 1 were based on the inclusion criteria described above (questions available in the protocol, Denison et al., 2011).	Yes	Yes	Yes	Yes	Yes	eligible		Yes	Yes	Yes	No	No	Yes	No	No	No
79	Braga, A., Papachristos, A., & Hureau, D. Hot spots policing effects on crime. Campbell Systematic Reviews 2012:8 DOI: 10.4073/csr.2012.8	Crime and Justice	Y	0	0	0	0	1	2012-06-27	beforeMECCIR	Anthony Braga, Andrew Papachristos, David Hureau	3	USA	Kennedy School of Government Harvard University	1: UK	YES	YES	YES	YES	Original systematic review	1	No	Earlier iterations of this systematic review were supported in part by funds from the Smith Richardson Foundation and the U.S. National Academy of Sciences.	Not reported	Yes	BACKGROUND， OBJECTIVES ，SEARCH METHODS ，SELECTION CRITERIA， DATA COLLECTION AND ANALYSIS，MAIN RESULTS，AUTHORS' CONCLUSIONS	Yes	Yes	Campbell	8		2	All eligible studies were coded (see coding protocol attached in Appendix 2) on a variety of criteria including	No	Yes	Yes	Yes	Yes	eligible		Yes	Yes	No	No	No	No	No	No	No
80	Maynard BR, McCrea KT, Pigott TD, Kelly MS. Indicated truancy interventions: Effects on school attendance among chronic truant students. Campbell Systematic Reviews 2012:10 DOI: 10.4073/csr.2012.10	Education	0	Y	0	0	0	1	2012-05-07	beforeMECCIR	Brandy R Maynard, Katherine Tyson McCrea, Michael S. Kelly	3	USA	Loyola University Chicago	1: UK	YES	YES	YES	YES	Original systematic review	1	No	Campbell Collaboration; Arthur J. Schmitt Foundation; IES Postdoctoral Training Grant #R324B080008	Not reported	Yes	BACKGROUND， OBJECTIVES ，SEARCH METHODS ，SELECTION CRITERIA， DATA COLLECTION AND ANALYSIS，MAIN RESULTS，AUTHORS' CONCLUSIONS	Yes	Yes	Campbell	8		1	The coding protocol for the meta-analysis included numerous items to capture the various components of interventions.	Yes	Yes	Yes	Yes	Yes	eligible	Time frame of field trials: Geographical context:	Yes	Yes	Yes	No	No	No	No	No	No
81	Patterson GT, Chung IW, Swang PG. The effects of stress management interventions among police officers and recruits. Campbell Systematic Reviews 2012:7 DOI: 10.4073/csr.2012.7	Crime and Justice	Y	0	0	0	0	1	2012-04-18	beforeMECCIR	George Patterson, Irene Chung, Philip G Swan	3	USA	Associate Professor Silberman School of Social Work at Hunter College The City University of New York	1: UK	YES	YES	YES	NO	Original systematic review	1	No	We thank the National Policing Improvement Agency, Campbell Collaboration Crime and Justice Group, and George Mason University for funding this systematic review	Not reported	Yes	BACKGROUND， OBJECTIVES ，SEARCH METHODS ，SELECTION CRITERIA， DATA COLLECTION AND ANALYSIS，MAIN RESULTS，AUTHORS' CONCLUSIONS	Yes	Yes	Campbell	8		2	The coding protocol (coding form, codebook) was piloted prior to beginning the primary data collection from retrieved studies	Yes	Yes	Yes	Yes	No	eligible		Yes	Yes	No	No	No	No	No	No	No
82	Westbrook J, Nye C, Fong C, Wan J, Cortopassi T, Martin F. Adult employment assistance for persons with autism spectrum disorders: Effects on employment outcomes Campbell Systematic Reviews 2012:5 DOI: 10.4073/csr.2012.5	Education	0	Y	0	0	0	1	2012-03-09	beforeMECCIR	John D. Westbrook, Chad Nye, Carlton J. Fong	3	USA	SEDL	1: UK	YES	YES	YES	NO	Original systematic review	1	Yes	Preparation of this manuscript was funded through the Vocational Rehabilitation Service Models for Individuals with Autism Specrtum Disorders project (H133A080007) funded by the National Institute on Disability and Rehabilitation Research in the Office of Special Education and Rehabilitive Services of the U.S. Department of Education to SEDL in Austin, Texas. The contents of this systematic revie…	Not reported	Yes	BACKGROUND， OBJECTIVES ，SEARCH METHODS ，SELECTION CRITERIA， DATA COLLECTION AND ANALYSIS，MAIN RESULTS，AUTHORS' CONCLUSIONS	Yes	Yes	Campbell	8		3		Yes	Yes	No	Yes	No	eligible		Yes	Yes	No	No	No	No	No	No	No
83	Braga, A., Weisburd, D. The effects of “pulling levers” focused deterrence strategies on crime. Campbell Systematic Reviews 2012:6 DOI: 10.4073/csr.2012.6	Crime and Justice	Y	0	0	0	0	1	2012-03-04	beforeMECCIR	Anthony A. Braga, David L. Weisburd	2	USA	Senior Research Fellow Program in Criminal Justice Policy and Management John F. Kennedy School of Government Harvard University	1: UK	YES	YES	YES	YES	Original systematic review	1	No	the National Policing Improvement Agency, United Kingdom	Not reported	Yes	BACKGROUND， OBJECTIVES ，SEARCH METHODS ，SELECTION CRITERIA， DATA COLLECTION AND ANALYSIS，MAIN RESULTS，AUTHORS' CONCLUSIONS	Yes	Yes	Campbell	8		1	Anthony Braga and David Weisburd contributed to the writing and revising of this protocol	No	Yes	Yes	Yes	No	eligible		Yes	Yes	No	No	No	No	No	No	No
84	Mitchell O, Wilson D, Eggers A, MacKenzie D. Drug courts’ effects on criminal offending for juveniles and adults. Campbell Systematic Reviews 2012:4 DOI: 10.4073/csr.2012.4	Crime and Justice	Y	0	0	0	0	1	2012-02-02	beforeMECCIR	Ojmarrh Mitchell, David Wilson, Amy Eggers, Doris MacKenzie	4	USA	Department of Criminology University of South Florida	1: UK	NO	YES	YES	YES	Original systematic review	1	No	The Jerry Lee Foundation provided partial support for this project	Not reported	Yes	BACKGROUND， OBJECTIVES ，SEARCH METHODS ，SELECTION CRITERIA， DATA COLLECTION AND ANALYSIS，MAIN RESULTS，AUTHORS' CONCLUSIONS，LANGUAGE SUMMARY	Yes	Yes	Campbell	8		3		No	Yes	Yes	Yes	Yes	No		No	No	No	No	No	No	No	No	No
85	Koper CS, Mayo-Wilson E. Police strategies to reduce illegal possession and carrying of firearms: effects on gun crime. Campbell Systematic Reviews 2012:11 DOI: 10.4073/csr.2012.11	Crime and Justice	Y	0	0	0	0	1	2012-01-09	beforeMECCIR	Christopher Koper, Evan Mayo-Wilson	2	USA	George Mason University	1: UK	NO	YES	YES	NO	Original systematic review	1	No	This research was supported by grant 2004-DD-BX-0003 from the National Institute of Justice (Office of Justice Programs, U.S. Department of Justice) to the University of Pennsylvania, by funding from the Campbell Collaboration and the Jerry Lee Center of Criminology (University of Pennsylvania), and by funding from the National Policing Improvement Agency (NPIA) of the United Kingdom (through sub…	Not reported	Yes	BACKGROUND， OBJECTIVES ，SEARCH METHODS ，SELECTION CRITERIA， DATA COLLECTION AND ANALYSIS，MAIN RESULTS	Yes	Yes	Campbell	8		1	Koper, CS. (2003). Police Strategies for Reducing Illegal Possession and Carrying of Firearms: A Systematic Review Protocol Prepared for the Campbell Collaboration. Available from the Campbell Collaboration Crime and Justice Group at www.aic.gov.au/campbellcj/reviews/2003-09-guns.pdf.	No	Yes	Yes	Yes	No	eligible		Yes	Yes	No	No	No	No	No	No	No
86	Zwi, M., Jones, H., Thorgaard, C., York, A., Dennis, J. Parent training interventions for Attention Deficit Hyperactivity Disorder (ADHD) in children aged 5 to 18 years Campbell Systematic Reviews 2012:2 DOI: 10.4073/csr.2012.2	Social Welfare	0	0	0	Y	0	1	2012-01-03	beforeMECCIR	Morris Zwi, Hannah Jones, Camilla Thorgaard, Ann York, Catriona Shatford	5	UK	Richmond Royal Hospital South West London & St George's NHS Mental Health Trust	1: UK	NO	YES	YES	NO	Original systematic review	1	No	University of Bristol, UK PPH Healthcare Medical Trust “Mid-Career Awards” grant, UK SFI Campbell, The Danish National Centre for Social Research, Denmark	Not reported	Yes	BACKGROUND， OBJECTIVES ，SEARCH METHODS ，SELECTION CRITERIA， DATA COLLECTION AND ANALYSIS，MAIN RESULTS，AUTHORS' CONCLUSIONS，LANGUAGE SUMMARY	Yes	Yes	Campbell + Cochrane	8		2	This review is co-registered within both the Cochrane and Campbell Collaborations. A version of this review can also be found in the Cochrane Library.	Yes	Yes	No	Yes	No	eligible		Yes	Yes	No	No	No	No	No	No	No
87	Miller, S., Maguire, L. K., Macdonald, G. Home-based child development interventions for preschool children from socially disadvantaged families. Campbell Systematic Reviews 2012:1 DOI: 10.4073/csr.2012.1	Social Welfare	0	0	0	Y	0	1	2012-01-03	beforeMECCIR	Sarah Miller, Lisa K. Maguire, Geraldine Macdonald	3	UK	Assistant Deputy Director Centre for Effective Education Queen's University Belfast School of Education	1: UK	NO	YES	YES	YES	Original systematic review	1	No	Internal sources: Centre for Effective Education, Queen's University Belfast, UK External sources: Research and Development Office, Northern Ireland, UK	Not reported	Yes	BACKGROUND， OBJECTIVES ，SEARCH METHODS ，SELECTION CRITERIA， DATA COLLECTION AND ANALYSIS，MAIN RESULTS，AUTHORS' CONCLUSIONS，LANGUAGE SUMMARY	Yes	Yes	Campbell + Cochrane	8		2	This review is co-registered within both the Cochrane and Campbell Collaborations. A version of this review can also be found in the Cochrane Library.	Yes	Yes	Yes	Yes	No	eligible		Yes	No	No	No	No	No	No	No	No
88	van der Laan P, Smit M, Busschers I, Aarten P. Cross-border trafficking in human beings: prevention and intervention strategies for reducing sexual exploitation. Campbell Systematic Reviews 2011:9 DOI: 10.4073/csr.2011.9	Crime and Justice	Y	0	0	0	0	1	2011-12-01	beforeMECCIR	Peter Van Der Laan, Monika Smit, Inge Busschers, Pauline Aarten	4	Netherlands	Netherlands Institute for the Study of Crime and Law Enforcement (NSCR) & VU University Amsterdam	1: Netherlands	YES	YES	YES	NO	Original systematic review	1	No	The Campbell Collaboration (C2) in Norway Dutch Ministry of Security and Justice	Not reported	Yes	BACKGROUND， OBJECTIVES ，SEARCH METHODS ，SELECTION CRITERIA， DATA COLLECTION AND ANALYSIS，MAIN RESULTS，AUTHORS' CONCLUSIONS	Yes	Yes	Campbell	8		1	To meet the objectives of this systematic review, the following methodology was proposed. This section is a summary of the methodology detailed in the protocol which was approved by the Campbell Collaboration in 2010.8	Yes	Yes	No	No	Yes	eligible		No	No	No	No	No	No	No	No	No
89	Wilson DB, Weisburd D, McClure D. Use of DNA testing in police investigative work for increasing offender identification, arrest, conviction and case clearance. Campbell Systematic Reviews 2011:7 DOI: 10.4073/csr.2011.7	Crime and Justice	Y	0	0	0	0	1	2011-12-12	beforeMECCIR	David Wilson, David Weisburd, Dave McClure	3	USA	Department of Criminology, Law & Society George Mason University	1: UK	YES	YES	YES	NO	Original systematic review	1	No	Internal Sources of Support: The systematic review was supported by the Campbell Collaboration. External Sources of Support: None.	Not reported	Yes	BACKGROUND， OBJECTIVES ，SEARCH METHODS ，SELECTION CRITERIA， DATA COLLECTION AND ANALYSIS，MAIN RESULTS，AUTHORS' CONCLUSIONS	Yes	Yes	Campbell	8		2	We planned in the protocol to perform statistical tests for publication bias, such as the Tweedie and Duvall's trim-and-fill method and funnel plots (see Duval and Tweedie, 2000	No	Yes	Yes	Yes	Yes	eligible		No	No	No	No	No	No	No	No	No
90	Morton, M., Montgomery, P. Youth empowerment programs for improving self-efficacy and self-esteem of adolescents. Campbell Systematic Reviews, 2011:5 10.4073/csr.2011.5	Social Welfare	0	0	0	Y	0	1	2011-08-14	beforeMECCIR	Matthew Morton, Paul Montgomery	2	UK	Centre for Evidence-Based Intervention, Department of Social Policy & Intervention University of Oxford	1: UK	YES	YES	YES	NO	Original systematic review	1	Yes	No funding provided. Expert support provided by the Centre for Evidence-Based Intervention, University of Oxford.	Not reported	Yes	BACKGROUND， OBJECTIVES ，SEARCH METHODS ，SELECTION CRITERIA， DATA COLLECTION AND ANALYSIS，MAIN RESULTS，AUTHORS' CONCLUSIONS	Yes	Yes	Campbell	8		2	Morton and Montgomery contributed to the writing and revising of this protocol.	Yes	Yes	Yes	Yes	Yes	eligible		Yes	Yes	No	No	No	No	No	No	No
91	Oliver R, Wehby J, Daniel J. Teacher classroom management practices: Effects on disruptive or aggressive student behavior. Campbell Systematic Reviews 2011.4 DOI: 10.4073/csr.2011.4	Education, Social Welfare	0	Y	0	Y	0	2	2011-06-24	beforeMECCIR	Regina Oliver, Daniel Reschly, Joseph Wehby	3	USA	Peabody College, Department of Special Education Vanderbilt University	1: UK	YES	YES	YES	YES	Original systematic review	1	Yes	Preparation of this manuscript was funded in part by the National Comprehensive Center for Teacher Quality (S283B050051). The opinions expressed in this article are those of the authors and do not necessarily reflect those of the funding agency.	Not reported	Yes	BACKGROUND， OBJECTIVES ，SEARCH METHODS ，SELECTION CRITERIA， DATA COLLECTION AND ANALYSIS，MAIN RESULTS，AUTHORS' CONCLUSIONS	Yes	Yes	Campbell	8		2	Regina M. Oliver, Joseph H. Wehby, and Daniel J. Reschly contributed to the writing and revising of this protocol.	Yes	Yes	Yes	Yes	Yes	eligible		Yes	Yes	No	No	No	No	No	No	No
92	Smedslund G, Dalsbø TK, Steiro AK, Winsvold A, Clench-Aas J. Cognitive behavioural therapy for men who physically abuse their female partner. Campbell Systematic Reviews 2011:1 DOI: 10.4073/csr.2011.1	Social Welfare	0	0	0	Y	0	1	2011-05-03	beforeMECCIR	Geir Smedslund, Jocelyne Clench-Aas, Therese K. Dalsbø, Asbjørn Steiro, Aina Winsvold	5	Norway	Norwegian Knowledge Centre for Health Services	1: Norway	YES	YES	YES	NO	Update of a previous systematic review	1	No	Norwegian Knowledge Centre for the Health Services, Norway Nordic Campbell Centre, Danish National Instutite of Social Research, Denmark	Not reported	Yes	BACKGROUND， OBJECTIVES ，SEARCH METHODS ，SELECTION CRITERIA， DATA COLLECTION AND ANALYSIS，MAIN RESULTS，AUTHORS' CONCLUSIONS	Yes	Yes	Campbell + Cochrane	8		2	Protocol First Published:Issue 2 , 2006	Yes	Yes	No	Yes	No	eligible		Yes	Yes	No	No	No	No	No	No	No
93	Barlow J, Smailagic N, Bennett C, Huband N, Jones H, Coren E. Individual and group based parenting for improving psychosocial outcomes for teenage parents and their children. Campbell Systematic Reviews 2011.2 DOI: 10.4073/csr.2011.2	Social Welfare	0	0	0	Y	0	1	2011-05-03	beforeMECCIR	Jane Barlow, Nadja Smailagic, Cathy Bennett, Nick Huband, Hannah Jones, Esther Coren	6	UK	Department of Social Work, Community and Mental Health Canterbury Christ Church University	1: UK	NO	NO	YES	NO	Update of a previous systematic review	5	Yes	no funding	Not reported	Yes	BACKGROUND， OBJECTIVES ，SEARCH METHODS ，SELECTION CRITERIA， DATA COLLECTION AND ANALYSIS，MAIN RESULTS，AUTHORS' CONCLUSIONS	Yes	Yes	Campbell + Cochrane	8		2	Protocol First Published:Issue 1 , 2001;Differences between protocol and review	Yes	Yes	Yes	Yes	No	eligible		Yes	Yes	No	No	No	No	No	No	No
94	Wilson SJ, Tanner-Smith EE, Lipsey, MW, Steinka-Fry, K, Morrison, J. Dropout prevention and intervention programs: Effects on school completion and dropout among school aged children and youth. Campbell Systematic Reviews 2011:8 DOI: 10.4073/csr.2011.8	Education	0	Y	0	0	0	1	2011-04-14	beforeMECCIR	Sandra Jo Wilson, Mark Lipsey, Emily Tanner-Smith, Chiungjung Huang Huang, Katarzyna T. Steinka-Fry	5	USA	Peabody Research Institute, Vanderbilt University	1: USA	YES	YES	YES	NO	original systematic review	1	No	Work on this review was supported by the Campbell Collaboration and the Peabody Research Institute at Vanderbilt University.	Not reported	Yes	BACKGROUND， OBJECTIVES ，SEARCH METHODS ，SELECTION CRITERIA， DATA COLLECTION AND ANALYSIS，MAIN RESULTS，AUTHORS' CONCLUSIONS	Yes	Yes	Campbell	8		1	The title for this systematic review was published in The Campbell Collaboration Library of Systematic Reviews on January 18, 2010. The review protocol was published on November 9, 2010. Both the title registration and protocol are available at: http://www.campbellcollaboration.org/library.php	Yes	Yes	No	Yes	Yes	ineligible		Yes	Yes	Yes	No	No	No	No	No	No
95	Smedslund G, Berg RC, Hammerstrøm KT, Steiro A, Leiknes KA, Dahl HM, Karlsen K. Motivational interviewing for substance abuse. Campbell Systematic Reviews 2011:6 DOI: 10.4073/csr.2011.6	Crime and Justice	Y	0	0	0	0	1	2011-04-08	beforeMECCIR	Geir Smedslund, Rigmor C. Berg, Karianne Thune Hammerstrøm, Asbjørn Steiro, Kari Ann Leiknes, Helene Marie Dahl, Kjetil Karlsen	7	Norway	Norwegian Knowledge Centre for Health Services	1: Norway	YES	YES	YES	NO	original systematic review	1	No	Norwegian Knowledge Centre for the Health Services, Norway	Not reported	Yes	BACKGROUND， OBJECTIVES ，SEARCH METHODS ，SELECTION CRITERIA， DATA COLLECTION AND ANALYSIS，MAIN RESULTS，AUTHORS' CONCLUSIONS	Yes	Yes	Campbell + Cochrane	8		1	This review is co-registered within both the Cochrane and Campbell Collaborations. A version of this review can also be found in the Cochrane Library	Yes	Yes	Yes	Yes	No	eligible		Yes	Yes	No	No	No	No	No	No	No
96	Bowers K, Johnson S, Guerette RT, Summers L, Poynton S. Spatial displacement and diffusion of benefits among geographically focused policing initiatives Campbell Systematic Reviews 2011.3 DOI: 10.4073/csr.2011.3	Crime and Justice	Y	0	0	0	0	1	2011-06-15	beforeMECCIR	Kate Bowers, Shane Johnson, Rob Guerette, Lucia Summers, Suzanne Poynton	5	UK	Jill Dando Institute of Crime Science, University College, London.	2: UK，USA	YES	YES	YES	NO	original systematic review	1	Yes	National Policing Improvement Agency (UK) and The Center for Evidenced-based Crime Policy at George Mason University	Not reported	Yes	BACKGROUND， OBJECTIVES ，SEARCH METHODS ，SELECTION CRITERIA， DATA COLLECTION AND ANALYSIS，MAIN RESULTS，AUTHORS' CONCLUSIONS	Yes	Yes	Campbell	8		2	Protocol First Published:October 28, 2009	No	Yes	No	No	No	eligible		Yes	No	Yes	No	No	No	No	No	No
[truncated: 91 more columns]
